# Supplementary material for: Genome-based characterization of AHPND and non-AHPND Vibrio campbellii isolates from Republic of Korea
Source: Front Microbiol. 2026 Jan 26;17:1724818. doi: 10.3389/fmicb.2026.1724818 (PMC12883650; doi:10.3389/fmicb.2026.1724818)
Supplement: Supplementary file 3 [file Table_1.xlsx]

## Sheet: Table S1
Supplementary Table S1. Genome statistics of V. campbellii HJ-2023n
Genomic Feature	Total Value	Chromosome 1	Chromosome 2	Plasmid 1
Size of the genome assembly (bp)	6022066	3733701	2250904	37461
GC content (%)	45.4	45.53	45.12	41.99
Protein-coding genes	5514	3274	1977	43
tRNA / tmRNA / rRNA genes	131 / 1 / 34	116 / 1 / 31	15 / 0 / 3	-
Complete BUSCOs (%)	97.58

## Sheet: Table S2
Supplementary Table S2. OrthoANI-based genomic similarity between Vibrio campbellii HJ-2023 and reference strains from the Vibrio genus
Organism	Accession	OrthoANI (%)
Vibrio campbellii	GCF_002906475.1	97.2416
Vibrio owensii	GCF_002021755.1	90.2009
Vibrio harveyi	GCF_030060435.1	88.4345
Vibrio rotiferianus	GCF_002214395.1	87.7424
Vibrio jasicida 090810c	GCF_002887615.1	87.4276
Vibrio hyugaensis	GCF_002906655.1	86.6766
Vibrio alfacsensis	GCF_019670485.1	82.5375
Vibrio alginolyticus	GCF_023650915.1	81.1635
Vibrio parahaemolyticus RIMD 2210633	GCF_000196095.1	80.846
Vibrio antiquarius	GCF_000024825.1	80.7005
Vibrio diabolicus	GCF_011801455.1	80.661
Vibrio chemaguriensis	GCF_012275705.1	80.6029
Vibrio natriegens NBRC 15636	GCF_001456255.1	79.3168
Vibrio mytili	GCF_036533815.1	77.9927
Vibrio azureus	GCF_002849855.1	76.8961
Vibrio sagamiensis NBRC 104589	GCF_007990935.1	76.1824
Vibrio vulnificus NBRC 15645	GCF_002224265.1	75.2565
Vibrio ouci	GCF_004551525.1	75.2206
Vibrio orientalis CIP 102891	GCF_000176235.1	75.1956
Vibrio hepatarius	GCF_001274785.1	75.1779
Vibrio japonicus	GCF_024582835.1	75.0957
Vibrio pelagius	GCF_024347575.1	75.0951
Vibrio chagasii	GCF_024347355.1	75.0822
Vibrio intestinalis	GCF_025195085.2	75.0473
Vibrio tubiashii ATCC 19109	GCF_000772105.1	75.0088
Vibrio aquaticus	GCF_003970385.1	74.9662
Vibrio ponticus	GCF_009938225.1	74.9384
Vibrio floridensis	GCF_021852965.1	74.9358
Vibrio fortis	GCF_024347475.1	74.93
Vibrio syngnathi	GCF_002119525.1	74.8872
Vibrio tasmaniensis	GCF_024347635.1	74.8346
Vibrio artabrorum	GCF_024347295.1	74.818
Vibrio pomeroyi	GCF_024347595.1	74.7968
Vibrio nereis NBRC 15637	GCF_001591105.1	74.7935
Vibrio rhodolitus	GCF_003350325.1	74.7765
Vibrio atlanticus	GCF_024347315.1	74.7728
Vibrio crassostreae	GCF_024347415.1	74.7674
Vibrio brasiliensis LMG 20546	GCF_000189255.1	74.7322
Vibrio celticus	GCF_002156525.1	74.72
Vibrio coralliirubri	GCF_036864355.1	74.6557
Vibrio gigantis	GCF_022371215.1	74.6456
Vibrio sinaloensis	GCF_042430465.1	74.6398
Vibrio coralliilyticus	GCF_029541605.1	74.6394
Vibrio atypicus	GCF_009811315.1	74.6223
Vibrio europaeus	GCF_001695575.1	74.586
Vibrio taketomensis	GCF_009938185.1	74.5812
Vibrio fluminensis	GCF_015278125.1	74.5697
Vibrio bathopelagicus	GCF_014879975.1	74.5623
Vibrio splendidus	GCF_022812045.1	74.539
Vibrio kanaloae	GCF_024347535.1	74.5372
Vibrio cidicii	GCF_009665415.1	74.5354
Vibrio paucivorans	GCF_026191655.1	74.5209
Vibrio echinoideorum	GCF_024347455.1	74.5127
Vibrio bivalvicida	GCF_001399455.2	74.5085
Vibrio toranzoniae	GCF_024347655.1	74.4958
Vibrio galatheae	GCF_000967545.1	74.4654
Vibrio cyclitrophicus	GCF_005144905.1	74.4651
Vibrio lentus	GCF_002877605.2	74.432
Vibrio navarrensis	GCF_000764325.1	74.3964
Vibrio salilacus	GCF_002811245.1	74.3555
Vibrio scophthalmi	GCF_040869025.1	74.3133
Vibrio panuliri	GCF_009938205.1	74.2164
Vibrio marinisediminis	GCF_014050145.1	74.1542
Vibrio renipiscarius	GCF_000827885.1	74.1438
Vibrio mexicanus	GCF_001012815.1	74.0915
Vibrio ichthyoenteri ATCC 700023	GCF_000222605.1	74.0778
Vibrio gallaecicus	GCF_024347495.1	74.0694
Vibrio pacinii DSM 19139	GCF_000711795.1	74.0568
Vibrio profundi	GCF_005281835.1	74.0153
Vibrio neptunius	GCF_000967495.1	73.9966
Vibrio maerlii	GCF_003415655.1	73.9771
Vibrio sinensis	GCF_003605645.1	73.8689
Vibrio plantisponsor	GCF_033542615.1	73.8119
Vibrio aestuarianus	GCF_028858425.1	73.7525
Vibrio fluvialis	GCF_001558415.2	73.721
Vibrio agarivorans	GCF_030400295.1	73.6966
Vibrio furnissii	GCF_006364355.1	73.6762
Vibrio cortegadensis	GCF_024347395.1	73.5861
Vibrio diazotrophicus	GCF_038452265.1	73.5681
Vibrio ziniensis	GCF_011064285.1	73.4877
Vibrio astriarenae	GCF_010587385.1	73.4505
Vibrio variabilis	GCF_003263785.1	73.3878
Vibrio proteolyticus NBRC 13287	GCF_000467125.1	73.3005
Vibrio ostreae	GCF_019226825.1	73.2757
Vibrio qinghaiensis	GCF_002257545.1	73.1497
Vibrio anguillarum	GCF_003390515.1	73.147
Vibrio mimicus	GCF_900460385.1	73.123
Vibrio ordalii FS-238	GCF_000287155.2	73.0612
Vibrio barjaei	GCF_001639065.2	72.9325
Vibrio metoecus	GCF_030580635.1	72.9309
Vibrio tarriae	GCF_003311805.1	72.8187
Vibrio cholerae	GCF_008369605.1	72.8123
Vibrio xiamenensis	GCF_900100015.1	72.8061
Vibrio nigripulchritudo	GCF_027924785.1	72.8002
Vibrio amylolyticus	GCF_023145695.1	72.7757
Vibrio thalassae	GCF_900089835.1	72.7665
Vibrio paracholerae	GCF_037672085.1	72.7585
Vibrio mediterranei	GCF_013364395.1	72.7571
Vibrio hangzhouensis	GCF_900107935.1	72.722
Vibrio sonorensis	GCF_001854765.1	72.6943
Vibrio hippocampi	GCF_921292975.1	72.5718
Vibrio penaeicida	GCF_019977755.1	72.5386
Vibrio agarilyticus	GCF_012641465.1	72.5345
Vibrio ishigakensis	GCF_024347675.1	72.443
Vibrio aquimaris	GCF_009363415.1	72.4327
Vibrio olivae	GCF_042428525.1	72.4095
Vibrio hannami	GCF_029589055.1	72.276
Vibrio cincinnatiensis	GCF_900460255.1	72.2646
Vibrio comitans	GCF_024346835.1	72.2265
Vibrio qingdaonensis	GCF_026191675.1	72.2261
Vibrio breoganii	GCF_024346795.1	72.2243
Vibrio porteresiae DSM 19223	GCF_024347055.1	72.2153
Vibrio chanodichtyis	GCF_028863985.1	72.1953
Vibrio methylphosphonaticus	GCF_023634655.1	72.1776
Vibrio pectenicida	GCF_024347015.1	72.1455
Vibrio neonatus	GCF_024346975.1	72.1436
Vibrio tritonius	GCF_001547935.1	72.0673
Vibrio marisflavi CECT 7928	GCF_921294215.1	72.0657
Vibrio gangliei	GCF_026001925.1	72.0569
Vibrio zhanjiangensis	GCF_030161235.1	71.9976
Vibrio tapetis subsp. quintayensis	GCF_030409945.1	71.9919
Vibrio tetraodonis	GCF_003350295.1	71.9471
Vibrio albus	GCF_003144035.1	71.9405
Vibrio gelatinilyticus	GCF_022836845.1	71.914
Vibrio ostreicida	GCF_013074385.2	71.9116
Vibrio metschnikovii	GCF_900460295.1	71.9101
Vibrio fujianensis	GCF_002749895.1	71.877
Vibrio superstes	GCF_003569005.1	71.8268
Vibrio injensis	GCF_001895205.1	71.8173
Vibrio nitrifigilis	GCF_015686695.1	71.8081
Vibrio inusitatus	GCF_024346935.1	71.7429
Vibrio halioticoli	GCF_003568965.1	71.6863
Vibrio ezurae	GCF_003568985.1	71.6348
Vibrio rarus	GCF_024347075.1	71.5903
Vibrio eleionomae	GCF_009874545.1	71.5829
Vibrio algivorus	GCF_030161215.1	71.5451
Vibrio rumoiensis	GCF_002218045.2	71.5434
Vibrio litoralis DSM 17657	GCF_000426765.1	71.5202
Vibrio aphrogenes	GCF_002157735.2	71.5191
Vibrio algicola	GCF_009601765.2	71.4556
Vibrio gallicus	GCF_024346875.1	71.4117
Vibrio casei	GCF_003335255.1	71.2086
Vibrio sinus	GCF_023634645.1	71.1702
Vibrio algarum	GCF_028204155.1	71.0894
Vibrio palustris	GCF_024346995.1	71.0459
Vibrio ulleungensis	GCF_016900875.1	71.0262
Vibrio caribbeanicus ATCC BAA-2122	GCF_000165125.1	70.9929
Vibrio zhugei	GCF_003716875.1	70.8358
Vibrio viridaestus	GCF_003856525.1	70.813
Vibrio hibernica	GCF_015223435.1	70.7914
Vibrio ruber	GCF_024347115.1	70.7334
Vibrio rhizosphaerae	GCF_024347095.1	70.7015
Vibrio mangrovi	GCF_024346955.1	70.698
Vibrio spartinae	GCF_024347135.1	70.6315
Vibrio gazogenes	GCF_023920225.1	70.5965
Vibrio salinus	GCF_021272385.1	70.552
Vibrio quintilis	GCF_024529975.1	70.241
Vibrio aerogenes	GCF_024346755.1	70.1259
Vibrio stylophorae	GCF_921293875.1	69.744

## Sheet: Table S3
Supplementary Table S3. OrthoANI-based genomic similarity between Vibrio campbellii HJ-2023n and reference strains from the Vibrio genus
Organism	Accession	OrthoANI (%)
Vibrio Campbelli HJ-2023		97.4435
Vibrio campbellii	GCF_002906475.1	97.1665
Vibrio owensii	GCF_002021755.1	90.1221
Vibrio harveyi	GCF_030060435.1	88.3362
Vibrio rotiferianus	GCF_002214395.1	87.5381
Vibrio jasicida 090810c	GCF_002887615.1	87.4622
Vibrio hyugaensis	GCF_002906655.1	86.7571
Vibrio alfacsensis	GCF_019670485.1	82.4794
Vibrio alginolyticus	GCF_023650915.1	81.0376
Vibrio parahaemolyticus RIMD 2210633	GCF_000196095.1	80.8661
Vibrio chemaguriensis	GCF_012275705.1	80.5557
Vibrio diabolicus	GCF_011801455.1	80.5405
Vibrio antiquarius	GCF_000024825.1	80.5296
Vibrio natriegens NBRC 15636	GCF_001456255.1	79.2297
Vibrio mytili	GCF_036533815.1	78.4866
Vibrio azureus	GCF_002849855.1	76.657
Vibrio sagamiensis NBRC 104589	GCF_007990935.1	76.0756
Vibrio hepatarius	GCF_001274785.1	75.9048
Vibrio vulnificus NBRC 15645	GCF_002224265.1	75.2536
Vibrio orientalis CIP 102891	GCF_000176235.1	75.2533
Vibrio pelagius	GCF_024347575.1	75.2327
Vibrio japonicus	GCF_024582835.1	75.1899
Vibrio ouci	GCF_004551525.1	75.1364
Vibrio aquaticus	GCF_003970385.1	75.1094
Vibrio tubiashii ATCC 19109	GCF_000772105.1	75.0583
Vibrio intestinalis	GCF_025195085.2	75.027
Vibrio chagasii	GCF_024347355.1	75.0166
Vibrio floridensis	GCF_021852965.1	74.9656
Vibrio fortis	GCF_024347475.1	74.9202
Vibrio nereis NBRC 15637	GCF_001591105.1	74.9019
Vibrio atypicus	GCF_009811315.1	74.8921
Vibrio europaeus	GCF_001695575.1	74.8906
Vibrio rhodolitus	GCF_003350325.1	74.8528
Vibrio ponticus	GCF_009938225.1	74.824
Vibrio syngnathi	GCF_002119525.1	74.7818
Vibrio brasiliensis LMG 20546	GCF_000189255.1	74.7755
Vibrio tasmaniensis	GCF_024347635.1	74.7629
Vibrio pomeroyi	GCF_024347595.1	74.7568
Vibrio artabrorum	GCF_024347295.1	74.7522
Vibrio crassostreae	GCF_024347415.1	74.7348
Vibrio sinaloensis	GCF_042430465.1	74.7272
Vibrio kanaloae	GCF_024347535.1	74.6953
Vibrio coralliirubri	GCF_036864355.1	74.6616
Vibrio bivalvicida	GCF_001399455.2	74.6006
Vibrio atlanticus	GCF_024347315.1	74.5909
Vibrio splendidus	GCF_022812045.1	74.5874
Vibrio toranzoniae	GCF_024347655.1	74.5578
Vibrio celticus	GCF_002156525.1	74.5543
Vibrio bathopelagicus	GCF_014879975.1	74.5444
Vibrio coralliilyticus	GCF_029541605.1	74.529
Vibrio cyclitrophicus	GCF_005144905.1	74.5149
Vibrio paucivorans	GCF_026191655.1	74.5099
Vibrio fluminensis	GCF_015278125.1	74.5079
Vibrio taketomensis	GCF_009938185.1	74.5017
Vibrio gigantis	GCF_022371215.1	74.5015
Vibrio echinoideorum	GCF_024347455.1	74.4736
Vibrio galatheae	GCF_000967545.1	74.4223
Vibrio cidicii	GCF_009665415.1	74.4
Vibrio navarrensis	GCF_000764325.1	74.3948
Vibrio salilacus	GCF_002811245.1	74.3646
Vibrio panuliri	GCF_009938205.1	74.3636
Vibrio lentus	GCF_002877605.2	74.3612
Vibrio scophthalmi	GCF_040869025.1	74.3227
Vibrio marinisediminis	GCF_014050145.1	74.1056
Vibrio maerlii	GCF_003415655.1	74.1047
Vibrio renipiscarius	GCF_000827885.1	74.0859
Vibrio neptunius	GCF_000967495.1	74.074
Vibrio ichthyoenteri ATCC 700023	GCF_000222605.1	74.055
Vibrio gallaecicus	GCF_024347495.1	74.0171
Vibrio pacinii DSM 19139	GCF_000711795.1	73.9965
Vibrio mexicanus	GCF_001012815.1	73.9918
Vibrio profundi	GCF_005281835.1	73.9617
Vibrio plantisponsor	GCF_033542615.1	73.8756
Vibrio aestuarianus	GCF_028858425.1	73.8367
Vibrio sinensis	GCF_003605645.1	73.8024
Vibrio diazotrophicus	GCF_038452265.1	73.6969
Vibrio fluvialis	GCF_001558415.2	73.6554
Vibrio astriarenae	GCF_010587385.1	73.6359
Vibrio agarivorans	GCF_030400295.1	73.6089
Vibrio ziniensis	GCF_011064285.1	73.5939
Vibrio cortegadensis	GCF_024347395.1	73.5907
Vibrio furnissii	GCF_006364355.1	73.4881
Vibrio variabilis	GCF_003263785.1	73.3871
Vibrio thalassae	GCF_900089835.1	73.3685
Vibrio proteolyticus NBRC 13287	GCF_000467125.1	73.3189
Vibrio qinghaiensis	GCF_002257545.1	73.2306
Vibrio anguillarum	GCF_003390515.1	73.1291
Vibrio ostreae	GCF_019226825.1	73.1181
Vibrio mimicus	GCF_900460385.1	73.0805
Vibrio amylolyticus	GCF_023145695.1	72.9408
Vibrio ordalii FS-238	GCF_000287155.2	72.9328
Vibrio metoecus	GCF_030580635.1	72.9215
Vibrio mediterranei	GCF_013364395.1	72.9168
Vibrio barjaei	GCF_001639065.2	72.8273
Vibrio xiamenensis	GCF_900100015.1	72.7549
Vibrio tarriae	GCF_003311805.1	72.7401
Vibrio hangzhouensis	GCF_900107935.1	72.6995
Vibrio cholerae	GCF_008369605.1	72.6948
Vibrio sonorensis	GCF_001854765.1	72.6736
Vibrio nigripulchritudo	GCF_027924785.1	72.6519
Vibrio hippocampi	GCF_921292975.1	72.6294
Vibrio paracholerae	GCF_037672085.1	72.604
Vibrio agarilyticus	GCF_012641465.1	72.5064
Vibrio gangliei	GCF_026001925.1	72.491
Vibrio ishigakensis	GCF_024347675.1	72.4649
Vibrio penaeicida	GCF_019977755.1	72.464
Vibrio chanodichtyis	GCF_028863985.1	72.4218
Vibrio aquimaris	GCF_009363415.1	72.3481
Vibrio hannami	GCF_029589055.1	72.3146
Vibrio olivae	GCF_042428525.1	72.2853
Vibrio porteresiae DSM 19223	GCF_024347055.1	72.2808
Vibrio methylphosphonaticus	GCF_023634655.1	72.2768
Vibrio comitans	GCF_024346835.1	72.2396
Vibrio breoganii	GCF_024346795.1	72.2086
Vibrio gelatinilyticus	GCF_022836845.1	72.1635
Vibrio qingdaonensis	GCF_026191675.1	72.1452
Vibrio tetraodonis	GCF_003350295.1	72.1211
Vibrio neonatus	GCF_024346975.1	72.1112
Vibrio tapetis subsp. quintayensis	GCF_030409945.1	72.1062
Vibrio pectenicida	GCF_024347015.1	72.0941
Vibrio zhanjiangensis	GCF_030161235.1	72.0654
Vibrio cincinnatiensis	GCF_900460255.1	72.0461
Vibrio tritonius	GCF_001547935.1	72.0203
Vibrio marisflavi CECT 7928	GCF_921294215.1	71.9551
Vibrio superstes	GCF_003569005.1	71.9132
Vibrio albus	GCF_003144035.1	71.8758
Vibrio nitrifigilis	GCF_015686695.1	71.8732
Vibrio ostreicida	GCF_013074385.2	71.8492
Vibrio halioticoli	GCF_003568965.1	71.7953
Vibrio rumoiensis	GCF_002218045.2	71.7886
Vibrio metschnikovii	GCF_900460295.1	71.7808
Vibrio fujianensis	GCF_002749895.1	71.7711
Vibrio ezurae	GCF_003568985.1	71.7459
Vibrio inusitatus	GCF_024346935.1	71.7325
Vibrio injensis	GCF_001895205.1	71.7061
Vibrio litoralis DSM 17657	GCF_000426765.1	71.6448
Vibrio aphrogenes	GCF_002157735.2	71.5972
Vibrio rarus	GCF_024347075.1	71.5903
Vibrio eleionomae	GCF_009874545.1	71.5519
Vibrio algivorus	GCF_030161215.1	71.5404
Vibrio gallicus	GCF_024346875.1	71.4306
Vibrio algicola	GCF_009601765.2	71.3428
Vibrio casei	GCF_003335255.1	71.1939
Vibrio sinus	GCF_023634645.1	71.1287
Vibrio algarum	GCF_028204155.1	71.09
Vibrio zhugei	GCF_003716875.1	71.0796
Vibrio palustris	GCF_024346995.1	71.0783
Vibrio caribbeanicus ATCC BAA-2122	GCF_000165125.1	71.0545
Vibrio rhizosphaerae	GCF_024347095.1	70.9809
Vibrio hibernica	GCF_015223435.1	70.9505
Vibrio ulleungensis	GCF_016900875.1	70.9354
Vibrio viridaestus	GCF_003856525.1	70.9112
Vibrio ruber	GCF_024347115.1	70.8245
Vibrio spartinae	GCF_024347135.1	70.7253
Vibrio gazogenes	GCF_023920225.1	70.7065
Vibrio mangrovi	GCF_024346955.1	70.6543
Vibrio salinus	GCF_021272385.1	70.3366
Vibrio aerogenes	GCF_024346755.1	70.2668
Vibrio quintilis	GCF_024529975.1	70.1737
Vibrio stylophorae	GCF_921293875.1	69.7722

## Sheet: Table S4
Supplementary Table S4. Comparative analysis of OrthoANI and dDDH values for Vibrio campbellii HJ-2023 against type strains
Genome	Species	OrthoANI	dDDH
GCF_000400205.1	V. campbellii	97.6355	80.1
GCF_001185265.1	V. campbellii	97.633	79.5
GCF_045004265.1	V. campbellii	97.6987	79.5
GCF_045004285.1	V. campbellii	97.694	79.5
GCF_002140055.1	V. campbellii	97.6026	79.4
GCF_000818295.1	V. campbellii	97.6632	79.3
GCF_002027615.1	V. campbellii	97.6456	79.3
GCF_045004305.1	V. campbellii	97.6724	79.3
GCF_000818235.1	V. campbellii	97.5188	79.2
GCF_044496695.1	V. campbellii	97.64	79.2
GCF_014769105.1	V. campbellii	97.6381	79.1
GCF_001969325.1	V. campbellii	97.4876	78.9
GCF_020859525.1	V. campbellii	97.5631	78.9
GCF_036533895.1	V. campbellii	97.5866	78.9
GCF_036533975.1	V. campbellii	97.6134	78.9
GCF_045004295.1	V. campbellii	97.5477	78.9
GCF_045004315.1	V. campbellii	97.5162	78.9
GCF_036533435.1	V. campbellii	97.603	78.8
GCF_036533495.1	V. campbellii	97.5888	78.8
GCF_036533875.1	V. campbellii	97.6106	78.8
GCF_043420345.1	V. campbellii	97.5433	78.8
GCF_043642025.1	V. campbellii	97.5433	78.8
GCF_000772655.1	V. campbellii	97.5448	78.7
GCF_000818315.1	V. campbellii	97.5574	78.7
GCF_002142655.1	V. campbellii	97.6283	78.7
GCF_046056945.1	V. campbellii	97.5465	78.7
GCF_002078065.1	V. campbellii	97.4763	78.6
GCF_011806535.1	V. campbellii	97.5425	78.3
GCF_028743655.1	V. campbellii	97.4802	78.3
HJ-2023n	V. campbellii	97.4435	78.3
GCF_001991055.1	V. campbellii	97.5515	78.2
GCF_024746015.1	V. campbellii	97.4447	78.1
GCF_001185275.1	V. campbellii	97.4732	78
GCF_003691485.1	V. campbellii	97.5067	77.8
GCF_021397475.1	V. campbellii	97.4355	77.8
GCF_002906455.1	V. campbellii	97.2884	77.7
GCF_046246805.1	V. campbellii	97.4171	77.7
GCF_022453845.1	V. campbellii	97.2993	77.6
GCF_000818355.1	V. campbellii	97.3336	77.3
GCF_001185385.1	V. campbellii	97.3481	77.2
GCF_002906475.1	V. campbellii	97.2416	76.2
GCF_001185515.1	V. campbellii	97.2813	76
GCF_000818335.1	V. campbellii	97.2144	75.7
GCF_002893865.1	V. campbellii	97.2282	75.7
GCF_046056745.1	V. campbellii	97.1113	75.3
GCF_002954505.1	V. campbellii	97.142	74.9
GCF_948151475.1	V. campbellii	97.0318	74.1
GCF_020782055.1	V. campbellii	97.0365	74
GCF_018476465.1	V. campbellii	96.7038	71.4
GCF_018475705.1	V. campbellii	96.6595	71.3
GCF_018475725.1	V. campbellii	96.7044	71.3
GCF_018475745.1	V. campbellii	96.6998	71.3
GCF_018475765.1	V. campbellii	96.7024	71.3
GCF_018475825.1	V. campbellii	96.699	71.3
GCF_018475905.1	V. campbellii	96.6804	71.3
GCF_018475985.1	V. campbellii	96.6997	71.3
GCF_018476025.1	V. campbellii	96.6945	71.3
GCF_018476065.1	V. campbellii	96.6785	71.3
GCF_018476105.1	V. campbellii	96.7168	71.3
GCF_018476155.1	V. campbellii	96.6605	71.3
GCF_018476185.1	V. campbellii	96.6646	71.3
GCF_018476225.1	V. campbellii	96.6891	71.3
GCF_018476245.1	V. campbellii	96.6974	71.3
GCF_018476345.1	V. campbellii	96.6878	71.3
GCF_018476385.1	V. campbellii	96.6921	71.3
GCF_018475785.1	V. campbellii	96.6898	71.2
GCF_018475805.1	V. campbellii	96.6635	71.2
GCF_018475845.1	V. campbellii	96.7004	71.2
GCF_018475865.1	V. campbellii	96.7025	71.2
GCF_018475885.1	V. campbellii	96.7194	71.2
GCF_018475915.1	V. campbellii	96.6772	71.2
GCF_018475935.1	V. campbellii	96.672	71.2
GCF_018476045.1	V. campbellii	96.7112	71.2
GCF_018476055.1	V. campbellii	96.6686	71.2
GCF_018476125.1	V. campbellii	96.6825	71.2
GCF_018476145.1	V. campbellii	96.6538	71.2
GCF_018476195.1	V. campbellii	96.6718	71.2
GCF_018476255.1	V. campbellii	96.6682	71.2
GCF_018476265.1	V. campbellii	96.696	71.2
GCF_018476305.1	V. campbellii	96.6651	71.2
GCF_018476325.1	V. campbellii	96.6846	71.2
GCF_018476365.1	V. campbellii	96.6918	71.2
GCF_018476375.1	V. campbellii	96.6724	71.2
GCF_018476425.1	V. campbellii	96.7122	71.2
GCF_018476475.1	V. campbellii	96.7215	71.2
GCF_018475965.1	V. campbellii	96.7023	71.1
GCF_018476005.1	V. campbellii	96.6658	71.1
GCF_024442215.1	V. campbellii	96.3862	69.8
GCF_024442175.1	V. campbellii	96.3523	69.3
GCF_000334195.1	V. campbellii	96.3613	69.1
GCF_000400345.1	V. campbellii	96.3582	69.1
GCF_002163755.1	V. campbellii	96.2813	69.1
GCF_963861305.1	V. campbellii	96.3613	69.1
GCF_003312585.1	V. campbellii	96.3447	69
GCF_024442235.1	V. campbellii	96.2508	68.9
GCF_000259875.1	V. campbellii	96.309	68.8
GCF_024442155.1	V. campbellii	96.2304	68.4
GCF_024442195.1	V. campbellii	96.1517	68.2
GCF_000017705.1	V. campbellii	96.6465	67.9
GCF_000464435.1	V. campbellii	96.6359	67.8
GCF_002021755.1	Vibrio spp.	90.2009	40.1
GCF_030060435.1	Vibrio spp.	88.4345	36
GCF_002214395.1	Vibrio spp.	87.7424	35.7
GCF_002887615.1	Vibrio spp.	87.4276	33.4
GCF_002906655.1	Vibrio spp.	86.6766	32.2
GCF_019670485.1	Vibrio spp.	82.5375	26.8
GCF_024347075.1	Vibrio spp.	71.5903	26.1
GCF_023650915.1	Vibrio spp.	81.1635	25.1
GCF_024346875.1	Vibrio spp.	71.4117	24.9
GCF_026001925.1	Vibrio spp.	72.0569	24.7
GCF_024346935.1	Vibrio spp.	71.7429	24.7
GCF_024346975.1	Vibrio spp.	72.1436	24.6
GCF_002157735.2	Vibrio spp.	71.5191	24.6
GCF_921293875.1	Vibrio spp.	69.744	24.5
GCF_000196095.1	Vibrio spp.	80.846	24.3
GCF_011801455.1	Vibrio spp.	80.661	24.3
GCF_024347675.1	Vibrio spp.	72.443	24.3
GCF_024346835.1	Vibrio spp.	72.2265	24.1
GCF_012275705.1	Vibrio spp.	80.6029	24
GCF_002849855.1	Vibrio spp.	76.8961	23.9
GCF_030400295.1	Vibrio spp.	73.6966	23.9
GCF_016900875.1	Vibrio spp.	71.0262	23.9
GCF_024529975.1	Vibrio spp.	70.241	23.9
GCF_024346795.1	Vibrio spp.	72.2243	23.8
GCF_028204155.1	Vibrio spp.	71.0894	23.8
GCF_009938185.1	Vibrio spp.	74.5812	23.5
GCF_010587385.1	Vibrio spp.	73.4505	23.5
GCF_027924785.1	Vibrio spp.	72.8002	23.5
GCF_002218045.2	Vibrio spp.	71.5434	23.5
GCF_009601765.2	Vibrio spp.	71.4556	23.5
GCF_921292975.1	Vibrio spp.	72.5718	23.4
GCF_003569005.1	Vibrio spp.	71.8268	23.4
GCF_004551525.1	Vibrio spp.	75.2206	23.3
GCF_029589055.1	Vibrio spp.	72.276	23.3
GCF_021272385.1	Vibrio spp.	70.552	23.3
GCF_009938205.1	Vibrio spp.	74.2164	23.2
GCF_001456255.1	Vibrio spp.	79.3168	23.1
GCF_024582835.1	Vibrio spp.	75.0957	23.1
GCF_024347355.1	Vibrio spp.	75.0822	23.1
GCF_003144035.1	Vibrio spp.	71.9405	23.1
GCF_000176235.1	Vibrio spp.	75.1956	23
GCF_009938225.1	Vibrio spp.	74.9384	23
GCF_003350325.1	Vibrio spp.	74.7765	23
GCF_019977755.1	Vibrio spp.	72.5386	23
GCF_000772105.1	Vibrio spp.	75.0088	22.9
GCF_003263785.1	Vibrio spp.	73.3878	22.9
GCF_921294215.1	Vibrio spp.	72.0657	22.9
GCF_003568965.1	Vibrio spp.	71.6863	22.9
GCF_015223435.1	Vibrio spp.	70.7914	22.9
GCF_007990935.1	Vibrio spp.	76.1824	22.8
GCF_024347295.1	Vibrio spp.	74.818	22.8
GCF_040869025.1	Vibrio spp.	74.3133	22.8
GCF_003415655.1	Vibrio spp.	73.9771	22.8
GCF_000024825.1	Vibrio spp.	80.7005	22.7
GCF_000827885.1	Vibrio spp.	74.1438	22.7
GCF_030161215.1	Vibrio spp.	71.5451	22.7
GCF_024347595.1	Vibrio spp.	74.7968	22.6
GCF_042430465.1	Vibrio spp.	74.6398	22.6
GCF_029541605.1	Vibrio spp.	74.6394	22.6
GCF_009811315.1	Vibrio spp.	74.6223	22.6
GCF_026191675.1	Vibrio spp.	72.2261	22.6
GCF_003568985.1	Vibrio spp.	71.6348	22.6
GCF_003335255.1	Vibrio spp.	71.2086	22.6
GCF_003856525.1	Vibrio spp.	70.813	22.6
GCF_001274785.1	Vibrio spp.	75.1779	22.5
GCF_024347575.1	Vibrio spp.	75.0951	22.5
GCF_003970385.1	Vibrio spp.	74.9662	22.5
GCF_024347475.1	Vibrio spp.	74.93	22.5
GCF_002119525.1	Vibrio spp.	74.8872	22.5
GCF_024347635.1	Vibrio spp.	74.8346	22.5
GCF_024347315.1	Vibrio spp.	74.7728	22.5
GCF_015278125.1	Vibrio spp.	74.5697	22.5
GCF_900460295.1	Vibrio spp.	71.9101	22.5
GCF_024347115.1	Vibrio spp.	70.7334	22.5
GCF_024347415.1	Vibrio spp.	74.7674	22.4
GCF_001012815.1	Vibrio spp.	74.0915	22.4
GCF_019226825.1	Vibrio spp.	73.2757	22.4
GCF_900089835.1	Vibrio spp.	72.7665	22.4
GCF_015686695.1	Vibrio spp.	71.8081	22.4
GCF_025195085.2	Vibrio spp.	75.0473	22.3
GCF_022371215.1	Vibrio spp.	74.6456	22.3
GCF_024347535.1	Vibrio spp.	74.5372	22.3
GCF_024347655.1	Vibrio spp.	74.4958	22.3
GCF_011064285.1	Vibrio spp.	73.4877	22.3
GCF_001695575.1	Vibrio spp.	74.586	22.2
GCF_014879975.1	Vibrio spp.	74.5623	22.2
GCF_022812045.1	Vibrio spp.	74.539	22.2
GCF_001399455.2	Vibrio spp.	74.5085	22.2
GCF_000222605.1	Vibrio spp.	74.0778	22.2
GCF_024347495.1	Vibrio spp.	74.0694	22.2
GCF_000426765.1	Vibrio spp.	71.5202	22.2
GCF_024346755.1	Vibrio spp.	70.1259	22.2
GCF_002224265.1	Vibrio spp.	75.2565	22.1
GCF_001591105.1	Vibrio spp.	74.7935	22.1
GCF_000189255.1	Vibrio spp.	74.7322	22.1
GCF_005144905.1	Vibrio spp.	74.4651	22.1
GCF_002877605.2	Vibrio spp.	74.432	22.1
GCF_006364355.1	Vibrio spp.	73.6762	22.1
GCF_013364395.1	Vibrio spp.	72.7571	22.1
GCF_024346955.1	Vibrio spp.	70.698	22.1
GCF_036533815.1	Vibrio spp.	77.9927	22
GCF_026191655.1	Vibrio spp.	74.5209	22
GCF_900107935.1	Vibrio spp.	72.722	22
GCF_024346995.1	Vibrio spp.	71.0459	22
GCF_024347135.1	Vibrio spp.	70.6315	22
GCF_002156525.1	Vibrio spp.	74.72	21.9
GCF_000967545.1	Vibrio spp.	74.4654	21.9
GCF_002811245.1	Vibrio spp.	74.3555	21.9
GCF_001639065.2	Vibrio spp.	72.9325	21.9
GCF_012641465.1	Vibrio spp.	72.5345	21.9
GCF_900460255.1	Vibrio spp.	72.2646	21.9
GCF_001547935.1	Vibrio spp.	72.0673	21.9
GCF_023920225.1	Vibrio spp.	70.5965	21.9
GCF_014050145.1	Vibrio spp.	74.1542	21.8
GCF_003605645.1	Vibrio spp.	73.8689	21.8
GCF_036864355.1	Vibrio spp.	74.6557	21.7
GCF_024347455.1	Vibrio spp.	74.5127	21.7
GCF_038452265.1	Vibrio spp.	73.5681	21.7
GCF_003716875.1	Vibrio spp.	70.8358	21.7
GCF_024347095.1	Vibrio spp.	70.7015	21.7
GCF_028863985.1	Vibrio spp.	72.1953	21.6
GCF_023634655.1	Vibrio spp.	72.1776	21.6
GCF_033542615.1	Vibrio spp.	73.8119	21.5
GCF_001558415.2	Vibrio spp.	73.721	21.5
GCF_023145695.1	Vibrio spp.	72.7757	21.5
GCF_024347055.1	Vibrio spp.	72.2153	21.5
GCF_000165125.1	Vibrio spp.	70.9929	21.5
GCF_000967495.1	Vibrio spp.	73.9966	21.4
GCF_009363415.1	Vibrio spp.	72.4327	21.4
GCF_024347015.1	Vibrio spp.	72.1455	21.4
GCF_022836845.1	Vibrio spp.	71.914	21.4
GCF_028858425.1	Vibrio spp.	73.7525	21.3
GCF_900460385.1	Vibrio spp.	73.123	21.3
GCF_001895205.1	Vibrio spp.	71.8173	21.3
GCF_021852965.1	Vibrio spp.	74.9358	21.1
GCF_024347395.1	Vibrio spp.	73.5861	21.1
GCF_001854765.1	Vibrio spp.	72.6943	21.1
GCF_009874545.1	Vibrio spp.	71.5829	21.1
GCF_023634645.1	Vibrio spp.	71.1702	21.1
GCF_000711795.1	Vibrio spp.	74.0568	21
GCF_030580635.1	Vibrio spp.	72.9309	21
GCF_002749895.1	Vibrio spp.	71.877	21
GCF_037672085.1	Vibrio spp.	72.7585	20.9
GCF_042428525.1	Vibrio spp.	72.4095	20.9
GCF_009665415.1	Vibrio spp.	74.5354	20.8
GCF_002257545.1	Vibrio spp.	73.1497	20.8
GCF_008369605.1	Vibrio spp.	72.8123	20.8
GCF_030409945.1	Vibrio spp.	71.9919	20.8
GCF_003350295.1	Vibrio spp.	71.9471	20.8
GCF_005281835.1	Vibrio spp.	74.0153	20.7
GCF_900100015.1	Vibrio spp.	72.8061	20.7
GCF_000287155.2	Vibrio spp.	73.0612	20.6
GCF_000764325.1	Vibrio spp.	74.3964	20.5
GCF_000467125.1	Vibrio spp.	73.3005	20.4
GCF_003390515.1	Vibrio spp.	73.147	20.4
GCF_003311805.1	Vibrio spp.	72.8187	20.4
GCF_030161235.1	Vibrio spp.	71.9976	20.2
GCF_013074385.2	Vibrio spp.	71.9116	20.2

## Sheet: Table S5
Supplementary Table S5. Comparative analysis of OrthoANI and dDDH values for Vibrio campbellii HJ-2023n against type strains
Genome	Species	OrthoANI	dDDH
GCF_000818315.1	V. campbellii	97.658	79.6
GCF_000772655.1	V. campbellii	97.5941	79.5
GCF_002078065.1	V. campbellii	97.6812	79.4
GCF_002140055.1	V. campbellii	97.5984	79.4
GCF_024746015.1	V. campbellii	97.6312	79.4
GCF_045004315.1	V. campbellii	97.6067	79.3
GCF_043420345.1	V. campbellii	97.632	79.2
GCF_043642025.1	V. campbellii	97.632	79.2
GCF_046246805.1	V. campbellii	97.5104	79.2
GCF_001969325.1	V. campbellii	97.6095	79.1
GCF_002142655.1	V. campbellii	97.5916	79.1
GCF_028743655.1	V. campbellii	97.5177	79.1
GCF_001185265.1	V. campbellii	97.5838	79
GCF_000400205.1	V. campbellii	97.5325	78.9
GCF_000818235.1	V. campbellii	97.547	78.9
GCF_045004295.1	V. campbellii	97.5459	78.8
GCF_020859525.1	V. campbellii	97.5303	78.7
GCF_045004305.1	V. campbellii	97.4793	78.7
GCF_001185275.1	V. campbellii	97.544	78.6
GCF_014769105.1	V. campbellii	97.507	78.6
GCF_044496695.1	V. campbellii	97.4705	78.6
GCF_022453845.1	V. campbellii	97.5797	78.5
GCF_045004265.1	V. campbellii	97.5249	78.5
GCF_045004285.1	V. campbellii	97.5217	78.5
GCF_001991055.1	V. campbellii	97.5338	78.4
GCF_002027615.1	V. campbellii	97.534	78.4
GCF_046056945.1	V. campbellii	97.5444	78.4
GCF_000818295.1	V. campbellii	97.5289	78.3
GCF_011806535.1	V. campbellii	97.587	78.3
HJ-2023	V. campbellii	97.4435	78.3
GCF_003691485.1	V. campbellii	97.4874	78
GCF_021397475.1	V. campbellii	97.4185	78
GCF_036533435.1	V. campbellii	97.343	78
GCF_036533895.1	V. campbellii	97.3864	78
GCF_036533975.1	V. campbellii	97.3413	78
GCF_036533495.1	V. campbellii	97.3413	77.9
GCF_036533875.1	V. campbellii	97.324	77.9
GCF_000818355.1	V. campbellii	97.4079	77.6
GCF_000818335.1	V. campbellii	97.3741	77.2
GCF_002893865.1	V. campbellii	97.3842	77.2
GCF_002906455.1	V. campbellii	97.3678	77.2
GCF_001185385.1	V. campbellii	97.3482	76.9
GCF_001185515.1	V. campbellii	97.2326	76.1
GCF_002954505.1	V. campbellii	97.209	75.8
GCF_046056745.1	V. campbellii	97.2006	75.8
GCF_002906475.1	V. campbellii	97.1665	75.7
GCF_948151475.1	V. campbellii	97.0574	74.5
GCF_020782055.1	V. campbellii	96.914	73.9
GCF_018475905.1	V. campbellii	96.5448	71.3
GCF_018476145.1	V. campbellii	96.5295	71.3
GCF_018476195.1	V. campbellii	96.5532	71.3
GCF_018476225.1	V. campbellii	96.5225	71.3
GCF_018476245.1	V. campbellii	96.5248	71.3
GCF_018476465.1	V. campbellii	96.4812	71.3
GCF_018476475.1	V. campbellii	96.4486	71.1
GCF_018475705.1	V. campbellii	96.4411	71
GCF_018475725.1	V. campbellii	96.4816	71
GCF_018475745.1	V. campbellii	96.4974	71
GCF_018475765.1	V. campbellii	96.48	71
GCF_018475825.1	V. campbellii	96.491	71
GCF_018476045.1	V. campbellii	96.4753	71
GCF_018476065.1	V. campbellii	96.4622	71
GCF_018476185.1	V. campbellii	96.487	71
GCF_018476265.1	V. campbellii	96.467	71
GCF_018476325.1	V. campbellii	96.4788	71
GCF_018476345.1	V. campbellii	96.4828	71
GCF_018476385.1	V. campbellii	96.5142	71
GCF_018475785.1	V. campbellii	96.5024	70.9
GCF_018475805.1	V. campbellii	96.4869	70.9
GCF_018475845.1	V. campbellii	96.4829	70.9
GCF_018475865.1	V. campbellii	96.4894	70.9
GCF_018475885.1	V. campbellii	96.4814	70.9
GCF_018475915.1	V. campbellii	96.4789	70.9
GCF_018475965.1	V. campbellii	96.4828	70.9
GCF_018475985.1	V. campbellii	96.4911	70.9
GCF_018476025.1	V. campbellii	96.4868	70.9
GCF_018476055.1	V. campbellii	96.4566	70.9
GCF_018476105.1	V. campbellii	96.4761	70.9
GCF_018476125.1	V. campbellii	96.4596	70.9
GCF_018476155.1	V. campbellii	96.5171	70.9
GCF_018476255.1	V. campbellii	96.4623	70.9
GCF_018476305.1	V. campbellii	96.4677	70.9
GCF_018476365.1	V. campbellii	96.5058	70.9
GCF_018476375.1	V. campbellii	96.4733	70.9
GCF_018476425.1	V. campbellii	96.4903	70.9
GCF_018475935.1	V. campbellii	96.4882	70.8
GCF_018476005.1	V. campbellii	96.4785	70.8
GCF_024442215.1	V. campbellii	96.3161	70.2
GCF_000334195.1	V. campbellii	96.2896	69.4
GCF_963861305.1	V. campbellii	96.2896	69.4
GCF_000400345.1	V. campbellii	96.2765	69.3
GCF_002163755.1	V. campbellii	96.2181	69.2
GCF_024442175.1	V. campbellii	96.2425	69
GCF_000259875.1	V. campbellii	96.224	68.9
GCF_003312585.1	V. campbellii	96.1983	68.9
GCF_024442235.1	V. campbellii	96.2365	68.9
GCF_024442195.1	V. campbellii	96.1359	68.5
GCF_024442155.1	V. campbellii	96.2371	68.4
GCF_000017705.1	V. campbellii	96.4558	68.2
GCF_000464435.1	V. campbellii	96.3516	68.2
GCF_002021755.1	Vibrio spp.	90.1221	40
GCF_030060435.1	Vibrio spp.	88.3362	35.7
GCF_002214395.1	Vibrio spp.	87.5381	35.7
GCF_002887615.1	Vibrio spp.	87.4622	33.1
GCF_002906655.1	Vibrio spp.	86.7571	31.9
GCF_019670485.1	Vibrio spp.	82.4794	26.9
GCF_026001925.1	Vibrio spp.	72.491	26.1
GCF_921293875.1	Vibrio spp.	69.7722	25.6
GCF_024347075.1	Vibrio spp.	71.5903	25.1
GCF_023650915.1	Vibrio spp.	81.0376	25
GCF_024346875.1	Vibrio spp.	71.4306	24.9
GCF_024346935.1	Vibrio spp.	71.7325	24.5
GCF_000196095.1	Vibrio spp.	80.8661	24.2
GCF_011801455.1	Vibrio spp.	80.5405	24.2
GCF_002157735.2	Vibrio spp.	71.5972	24.2
GCF_016900875.1	Vibrio spp.	70.9354	24.2
GCF_012275705.1	Vibrio spp.	80.5557	24
GCF_024347675.1	Vibrio spp.	72.4649	24
GCF_024346835.1	Vibrio spp.	72.2396	23.9
GCF_024346795.1	Vibrio spp.	72.2086	23.9
GCF_024346975.1	Vibrio spp.	72.1112	23.9
GCF_028204155.1	Vibrio spp.	71.09	23.9
GCF_030400295.1	Vibrio spp.	73.6089	23.8
GCF_002218045.2	Vibrio spp.	71.7886	23.8
GCF_001274785.1	Vibrio spp.	75.9048	23.6
GCF_027924785.1	Vibrio spp.	72.6519	23.6
GCF_900089835.1	Vibrio spp.	73.3685	23.6
GCF_003569005.1	Vibrio spp.	71.9132	23.6
GCF_009601765.2	Vibrio spp.	71.3428	23.6
GCF_002849855.1	Vibrio spp.	76.657	23.5
GCF_009938185.1	Vibrio spp.	74.5017	23.4
GCF_010587385.1	Vibrio spp.	73.6359	23.3
GCF_921292975.1	Vibrio spp.	72.6294	23.3
GCF_003144035.1	Vibrio spp.	71.8758	23.3
GCF_009938225.1	Vibrio spp.	74.824	23.2
GCF_029589055.1	Vibrio spp.	72.3146	23.2
GCF_921294215.1	Vibrio spp.	71.9551	23.2
GCF_021272385.1	Vibrio spp.	70.3366	23.1
GCF_001456255.1	Vibrio spp.	79.2297	23
GCF_000772105.1	Vibrio spp.	75.0583	23
GCF_024582835.1	Vibrio spp.	75.1899	22.9
GCF_024347575.1	Vibrio spp.	75.2327	22.9
GCF_024347355.1	Vibrio spp.	75.0166	22.9
GCF_015223435.1	Vibrio spp.	70.9505	22.9
GCF_004551525.1	Vibrio spp.	75.1364	22.8
GCF_009938205.1	Vibrio spp.	74.3636	22.8
GCF_019977755.1	Vibrio spp.	72.464	22.8
GCF_000176235.1	Vibrio spp.	75.2533	22.7
GCF_024347475.1	Vibrio spp.	74.9202	22.7
GCF_040869025.1	Vibrio spp.	74.3227	22.7
GCF_036533815.1	Vibrio spp.	78.4866	22.6
GCF_007990935.1	Vibrio spp.	76.0756	22.6
GCF_024347595.1	Vibrio spp.	74.7568	22.6
GCF_024347315.1	Vibrio spp.	74.5909	22.6
GCF_000024825.1	Vibrio spp.	80.5296	22.5
GCF_024347635.1	Vibrio spp.	74.7629	22.5
GCF_024347295.1	Vibrio spp.	74.7522	22.5
GCF_003350325.1	Vibrio spp.	74.8528	22.5
GCF_015278125.1	Vibrio spp.	74.5079	22.5
GCF_003568965.1	Vibrio spp.	71.7953	22.5
GCF_030161215.1	Vibrio spp.	71.5404	22.5
GCF_003335255.1	Vibrio spp.	71.1939	22.5
GCF_024529975.1	Vibrio spp.	70.1737	22.5
GCF_025195085.2	Vibrio spp.	75.027	22.4
GCF_002119525.1	Vibrio spp.	74.7818	22.4
GCF_003263785.1	Vibrio spp.	73.3871	22.4
GCF_029541605.1	Vibrio spp.	74.529	22.3
GCF_001695575.1	Vibrio spp.	74.8906	22.3
GCF_024347535.1	Vibrio spp.	74.6953	22.3
GCF_011064285.1	Vibrio spp.	73.5939	22.3
GCF_024346755.1	Vibrio spp.	70.2668	22.3
GCF_022371215.1	Vibrio spp.	74.5015	22.2
GCF_009811315.1	Vibrio spp.	74.8921	22.2
GCF_022812045.1	Vibrio spp.	74.5874	22.2
GCF_005144905.1	Vibrio spp.	74.5149	22.2
GCF_000222605.1	Vibrio spp.	74.055	22.2
GCF_015686695.1	Vibrio spp.	71.8732	22.2
GCF_003568985.1	Vibrio spp.	71.7459	22.2
GCF_024347115.1	Vibrio spp.	70.8245	22.2
GCF_003970385.1	Vibrio spp.	75.1094	22.1
GCF_001591105.1	Vibrio spp.	74.9019	22.1
GCF_024347415.1	Vibrio spp.	74.7348	22.1
GCF_042430465.1	Vibrio spp.	74.7272	22.1
GCF_024347655.1	Vibrio spp.	74.5578	22.1
GCF_024347495.1	Vibrio spp.	74.0171	22.1
GCF_003415655.1	Vibrio spp.	74.1047	22.1
GCF_001547935.1	Vibrio spp.	72.0203	22.1
GCF_003716875.1	Vibrio spp.	71.0796	22.1
GCF_024346955.1	Vibrio spp.	70.6543	22.1
GCF_014879975.1	Vibrio spp.	74.5444	22
GCF_000827885.1	Vibrio spp.	74.0859	22
GCF_001012815.1	Vibrio spp.	73.9918	22
GCF_019226825.1	Vibrio spp.	73.1181	22
GCF_013364395.1	Vibrio spp.	72.9168	22
GCF_012641465.1	Vibrio spp.	72.5064	22
GCF_900460295.1	Vibrio spp.	71.7808	22
GCF_024347135.1	Vibrio spp.	70.7253	22
GCF_002224265.1	Vibrio spp.	75.2536	21.9
GCF_000189255.1	Vibrio spp.	74.7755	21.9
GCF_001399455.2	Vibrio spp.	74.6006	21.8
GCF_002877605.2	Vibrio spp.	74.3612	21.8
GCF_014050145.1	Vibrio spp.	74.1056	21.8
GCF_003605645.1	Vibrio spp.	73.8024	21.8
GCF_028863985.1	Vibrio spp.	72.4218	21.8
GCF_023920225.1	Vibrio spp.	70.7065	21.8
GCF_002156525.1	Vibrio spp.	74.5543	21.7
GCF_036864355.1	Vibrio spp.	74.6616	21.7
GCF_024347455.1	Vibrio spp.	74.4736	21.7
GCF_000967545.1	Vibrio spp.	74.4223	21.7
GCF_000967495.1	Vibrio spp.	74.074	21.7
GCF_900460255.1	Vibrio spp.	72.0461	21.7
GCF_024346995.1	Vibrio spp.	71.0783	21.7
GCF_026191655.1	Vibrio spp.	74.5099	21.6
GCF_002811245.1	Vibrio spp.	74.3646	21.6
GCF_024347055.1	Vibrio spp.	72.2808	21.6
GCF_024347095.1	Vibrio spp.	70.9809	21.6
GCF_900107935.1	Vibrio spp.	72.6995	21.5
GCF_003856525.1	Vibrio spp.	70.9112	21.5
GCF_033542615.1	Vibrio spp.	73.8756	21.4
GCF_006364355.1	Vibrio spp.	73.4881	21.4
GCF_009363415.1	Vibrio spp.	72.3481	21.4
GCF_023634655.1	Vibrio spp.	72.2768	21.4
GCF_024347015.1	Vibrio spp.	72.0941	21.4
GCF_028858425.1	Vibrio spp.	73.8367	21.3
GCF_001639065.2	Vibrio spp.	72.8273	21.3
GCF_023145695.1	Vibrio spp.	72.9408	21.3
GCF_026191675.1	Vibrio spp.	72.1452	21.3
GCF_000165125.1	Vibrio spp.	71.0545	21.3
GCF_022836845.1	Vibrio spp.	72.1635	21.2
GCF_023634645.1	Vibrio spp.	71.1287	21.2
GCF_038452265.1	Vibrio spp.	73.6969	21.1
GCF_900460385.1	Vibrio spp.	73.0805	21.1
GCF_024347395.1	Vibrio spp.	73.5907	21
GCF_009874545.1	Vibrio spp.	71.5519	21
GCF_000426765.1	Vibrio spp.	71.6448	21
GCF_037672085.1	Vibrio spp.	72.604	20.9
GCF_000711795.1	Vibrio spp.	73.9965	20.8
GCF_030580635.1	Vibrio spp.	72.9215	20.8
GCF_001854765.1	Vibrio spp.	72.6736	20.8
GCF_030409945.1	Vibrio spp.	72.1062	20.8
GCF_003350295.1	Vibrio spp.	72.1211	20.8
GCF_001895205.1	Vibrio spp.	71.7061	20.8
GCF_009665415.1	Vibrio spp.	74.4	20.7
GCF_001558415.2	Vibrio spp.	73.6554	20.7
GCF_002257545.1	Vibrio spp.	73.2306	20.7
GCF_008369605.1	Vibrio spp.	72.6948	20.7
GCF_021852965.1	Vibrio spp.	74.9656	20.6
GCF_005281835.1	Vibrio spp.	73.9617	20.5
GCF_042428525.1	Vibrio spp.	72.2853	20.5
GCF_002749895.1	Vibrio spp.	71.7711	20.5
GCF_000467125.1	Vibrio spp.	73.3189	20.3
GCF_000287155.2	Vibrio spp.	72.9328	20.3
GCF_900100015.1	Vibrio spp.	72.7549	20.3
GCF_000764325.1	Vibrio spp.	74.3948	20.2
GCF_003390515.1	Vibrio spp.	73.1291	20.2
GCF_003311805.1	Vibrio spp.	72.7401	20.2
GCF_030161235.1	Vibrio spp.	72.0654	20
GCF_013074385.2	Vibrio spp.	71.8492	19.9

## Sheet: Table S6
Supplementary Table S6. Distribution and copy number of putative virulence factor genes across analyzed bacterial genomes
VFclass	Group	Gene	GCF_000017705	GCF_000259875	GCF_000400205	GCF_000400345	GCF_000464435	GCF_000772655	GCF_000818235	GCF_000818295	GCF_000818315	GCF_000818335	GCF_000818355	GCF_001185265	GCF_001185275	GCF_001185385	GCF_001185515	GCF_001969325	GCF_001991055	GCF_002027615	GCF_002078065	GCF_002140055	GCF_002142655	GCF_002163755	GCF_002893865	GCF_002906455	GCF_002906475	GCF_002954505	GCF_003312585	GCF_003691485	GCF_011806535	GCF_014769105	GCF_018475705	GCF_018475725	GCF_018475745	GCF_018475765	GCF_018475785	GCF_018475805	GCF_018475825	GCF_018475845	GCF_018475865	GCF_018475885	GCF_018475905	GCF_018475915	GCF_018475935	GCF_018475965	GCF_018475985	GCF_018476005	GCF_018476025
Adherence	Accessory colonization factor	acfA	0	0	0	0	0	0	0	0	0	0	0	0	0	0	0	0	0	0	0	0	0	0	0	0	0	0	0	0	0	0	0	0	0	0	0	0	0	0	0	0	0	0	0	0	0	0	0
	Accessory colonization factor	acfB	0	0	0	0	0	0	0	0	0	0	0	0	0	0	0	0	0	0	0	0	0	0	0	0	0	0	0	0	0	0	0	0	0	0	0	0	0	0	0	0	0	0	0	0	0	0	0
	Accessory colonization factor	acfC	0	0	0	0	0	0	0	0	0	0	0	0	0	0	0	0	0	0	0	0	0	0	0	0	0	0	0	0	0	0	0	0	0	0	0	0	0	0	0	0	0	0	0	0	0	0	0
	Accessory colonization factor	acfD	0	0	0	0	0	0	0	0	0	0	0	0	0	0	0	0	0	0	0	0	0	0	0	0	0	0	0	0	0	0	0	0	0	0	0	0	0	0	0	0	0	0	0	0	0	0	0
	Mannose-sensitive hemagglutinin (MSHA type IV pilus)	mshA	2	2	2	2	2	2	2	2	2	1	2	2	2	1	1	2	2	1	2	2	2	2	1	2	2	2	2	1	2	2	2	2	2	2	2	2	2	2	2	2	2	2	2	2	2	2	2
	Mannose-sensitive hemagglutinin (MSHA type IV pilus)	mshB	0	0	0	0	0	0	0	0	0	0	0	0	0	0	0	0	0	0	0	0	0	0	0	0	0	0	0	0	0	0	0	0	0	0	0	0	0	0	0	0	0	0	0	0	0	0	0
	Mannose-sensitive hemagglutinin (MSHA type IV pilus)	mshC	0	0	0	0	0	0	0	0	0	0	0	0	0	0	0	0	0	0	0	0	0	0	0	0	0	0	0	0	0	0	0	0	0	0	0	0	0	0	0	0	0	0	0	0	0	0	0
	Mannose-sensitive hemagglutinin (MSHA type IV pilus)	mshD	0	0	0	0	0	0	0	0	0	0	0	0	0	0	0	0	0	0	0	0	0	0	0	0	0	0	0	0	0	0	0	0	0	0	0	0	0	0	0	0	0	0	0	0	0	0	0
	Mannose-sensitive hemagglutinin (MSHA type IV pilus)	mshE	0	0	0	0	0	0	0	0	0	0	0	0	0	0	0	0	0	0	0	0	0	0	0	0	0	0	0	0	0	0	0	0	0	0	0	0	0	0	0	0	0	0	0	0	0	0	0
	Mannose-sensitive hemagglutinin (MSHA type IV pilus)	mshF	0	0	0	0	0	0	0	0	0	0	0	0	0	0	0	0	0	0	0	0	0	0	0	0	0	0	0	0	0	0	0	0	0	0	0	0	0	0	0	0	0	0	0	0	0	0	0
	Mannose-sensitive hemagglutinin (MSHA type IV pilus)	mshG	0	0	0	0	0	0	0	0	0	0	0	0	0	0	0	0	0	0	0	0	0	0	0	0	0	0	0	0	0	0	0	0	0	0	0	0	0	0	0	0	0	0	0	0	0	0	0
	Mannose-sensitive hemagglutinin (MSHA type IV pilus)	mshH	0	0	0	0	0	0	0	0	0	0	0	0	0	0	0	0	0	0	0	0	0	0	0	0	0	0	0	0	0	0	0	0	0	0	0	0	0	0	0	0	0	0	0	0	0	0	0
	Mannose-sensitive hemagglutinin (MSHA type IV pilus)	mshI	0	0	0	0	0	0	0	0	0	0	0	0	0	0	0	0	0	0	0	0	0	0	0	0	0	0	0	0	0	0	0	0	0	0	0	0	0	0	0	0	0	0	0	0	0	0	0
	Mannose-sensitive hemagglutinin (MSHA type IV pilus)	mshJ	0	0	0	0	0	0	0	0	0	0	0	0	0	0	0	0	0	0	0	0	0	0	0	0	0	0	0	0	0	0	0	0	0	0	0	0	0	0	0	0	0	0	0	0	0	0	0
	Mannose-sensitive hemagglutinin (MSHA type IV pilus)	mshK	0	0	0	0	0	0	0	0	0	0	0	0	0	0	0	0	0	0	0	0	0	0	0	0	0	0	0	0	0	0	0	0	0	0	0	0	0	0	0	0	0	0	0	0	0	0	0
	Mannose-sensitive hemagglutinin (MSHA type IV pilus)	mshL	0	0	0	0	0	0	0	0	0	0	0	0	0	0	0	0	0	0	0	0	0	0	0	0	0	0	0	0	0	0	0	0	0	0	0	0	0	0	0	0	0	0	0	0	0	0	0
	Mannose-sensitive hemagglutinin (MSHA type IV pilus)	mshM	0	0	0	0	0	0	0	0	0	0	0	0	0	0	0	0	0	0	0	0	0	0	0	0	0	0	0	0	0	0	0	0	0	0	0	0	0	0	0	0	0	0	0	0	0	0	0
	Mannose-sensitive hemagglutinin (MSHA type IV pilus)	mshN	0	0	0	0	0	0	0	0	0	0	0	0	0	0	0	0	0	0	0	0	0	0	0	0	0	0	0	0	0	0	0	0	0	0	0	0	0	0	0	0	0	0	0	0	0	0	0
	Toxin-coregulated pilus	tcpA	0	0	0	0	0	0	0	0	0	0	0	0	0	0	0	0	0	0	0	0	0	0	0	0	0	0	0	0	0	0	0	0	0	0	0	0	0	0	0	0	0	0	0	0	0	0	0
	Toxin-coregulated pilus	tcpB	0	0	0	0	0	0	0	0	0	0	0	0	0	0	0	0	0	0	0	0	0	0	0	0	0	0	0	0	0	0	0	0	0	0	0	0	0	0	0	0	0	0	0	0	0	0	0
	Toxin-coregulated pilus	tcpC	0	0	0	0	0	0	0	0	0	0	0	0	0	0	0	0	0	0	0	0	0	0	0	0	0	0	0	0	0	0	0	0	0	0	0	0	0	0	0	0	0	0	0	0	0	0	0
	Toxin-coregulated pilus	tcpD	0	0	0	0	0	0	0	0	0	0	0	0	0	0	0	0	0	0	0	0	0	0	0	0	0	0	0	0	0	0	0	0	0	0	0	0	0	0	0	0	0	0	0	0	0	0	0
	Toxin-coregulated pilus	tcpE	0	0	0	0	0	0	0	0	0	0	0	0	0	0	0	0	0	0	0	0	0	0	0	0	0	0	0	0	0	0	0	0	0	0	0	0	0	0	0	0	0	0	0	0	0	0	0
	Toxin-coregulated pilus	tcpF	0	0	0	0	0	0	0	0	0	0	0	0	0	0	0	0	0	0	0	0	0	0	0	0	0	0	0	0	0	0	0	0	0	0	0	0	0	0	0	0	0	0	0	0	0	0	0
	Toxin-coregulated pilus	tcpH	0	0	0	0	0	0	0	0	0	0	0	0	0	0	0	0	0	0	0	0	0	0	0	0	0	0	0	0	0	0	0	0	0	0	0	0	0	0	0	0	0	0	0	0	0	0	0
	Toxin-coregulated pilus	tcpI	0	0	0	0	0	0	0	0	0	0	0	0	0	0	0	0	0	0	0	0	0	0	0	0	0	0	0	0	0	0	0	0	0	0	0	0	0	0	0	0	0	0	0	0	0	0	0
	Toxin-coregulated pilus	tcpJ	0	0	0	0	0	0	0	0	0	0	0	0	0	0	0	0	0	0	0	0	0	0	0	0	0	0	0	0	0	0	0	0	0	0	0	0	0	0	0	0	0	0	0	0	0	0	0
	Toxin-coregulated pilus	tcpN/toxT	0	0	0	0	0	0	0	0	0	0	0	0	0	0	0	0	0	0	0	0	0	0	0	0	0	0	0	0	0	0	0	0	0	0	0	0	0	0	0	0	0	0	0	0	0	0	0
	Toxin-coregulated pilus	tcpP	0	0	0	0	0	0	0	0	0	0	0	0	0	0	0	0	0	0	0	0	0	0	0	0	0	0	0	0	0	0	0	0	0	0	0	0	0	0	0	0	0	0	0	0	0	0	0
	Toxin-coregulated pilus	tcpQ	0	0	0	0	0	0	0	0	0	0	0	0	0	0	0	0	0	0	0	0	0	0	0	0	0	0	0	0	0	0	0	0	0	0	0	0	0	0	0	0	0	0	0	0	0	0	0
	Toxin-coregulated pilus	tcpR	0	0	0	0	0	0	0	0	0	0	0	0	0	0	0	0	0	0	0	0	0	0	0	0	0	0	0	0	0	0	0	0	0	0	0	0	0	0	0	0	0	0	0	0	0	0	0
	Toxin-coregulated pilus	tcpS	0	0	0	0	0	0	0	0	0	0	0	0	0	0	0	0	0	0	0	0	0	0	0	0	0	0	0	0	0	0	0	0	0	0	0	0	0	0	0	0	0	0	0	0	0	0	0
	Toxin-coregulated pilus	tcpT	0	0	0	0	0	0	0	0	0	0	0	0	0	0	0	0	0	0	0	0	0	0	0	0	0	0	0	0	0	0	0	0	0	0	0	0	0	0	0	0	0	0	0	0	0	0	0
	Toxin-coregulated pilus	toxR	1	1	1	1	1	1	1	1	1	1	1	1	1	1	1	1	1	1	1	1	1	1	1	1	1	1	1	1	1	1	1	1	1	1	1	1	1	1	1	1	1	1	1	1	1	1	1
	Type IV pilus	pilA	1	0	1	1	1	1	1	1	0	1	1	0	1	0	0	1	0	1	0	1	1	1	1	0	1	1	0	1	1	0	1	1	1	1	1	1	1	1	1	1	1	1	1	1	1	1	1
	Type IV pilus	pilB	0	0	0	0	0	0	0	0	0	0	0	0	0	0	0	0	0	0	0	0	0	0	0	0	0	0	0	0	0	0	0	0	0	0	0	0	0	0	0	0	0	0	0	0	0	0	0
	Type IV pilus	pilC	0	0	0	0	0	0	0	0	0	0	0	0	0	0	0	0	0	0	0	0	0	0	0	0	0	0	0	0	0	0	0	0	0	0	0	0	0	0	0	0	0	0	0	0	0	0	0
	Type IV pilus	pilD	0	0	0	0	0	0	0	0	0	0	0	0	0	0	0	0	0	0	0	0	0	0	0	0	0	0	0	0	0	0	0	0	0	0	0	0	0	0	0	0	0	0	0	0	0	0	0
	The tad locus(Haemophilus)	tadA	1	1	1	1	1	2	1	1	2	2	2	1	1	1	2	1	1	1	2	1	2	1	2	1	0	1	1	1	1	1	1	1	1	1	1	1	1	1	1	1	1	1	1	1	1	1	1
	Type IV pili(Yersinia)	pilW	1	0	1	0	0	0	1	0	0	1	0	0	0	0	0	0	0	0	0	1	0	0	1	1	0	0	0	1	0	0	1	1	1	1	1	1	1	1	1	1	1	1	1	1	1	1	1
	Polar flagella(Aeromonas)	nueB	0	0	0	0	0	0	0	1	0	0	0	0	0	0	0	0	0	1	0	0	0	0	0	0	0	0	0	0	0	0	0	0	0	0	0	0	0	0	0	0	0	0	0	0	0	0	0
	LPS O-antigen (P. aeruginosa)(Pseudomonas)	orfL	0	0	0	0	0	0	0	0	0	0	0	0	0	0	0	0	1	0	0	0	0	0	0	0	0	0	0	0	0	0	0	0	0	0	0	0	0	0	0	0	0	0	0	0	0	0	0
	LPS O-antigen (P. aeruginosa)(Pseudomonas)	orfM	0	0	0	0	0	0	0	0	0	0	0	0	0	0	0	0	0	0	0	0	0	0	0	0	0	0	0	1	0	0	0	0	0	0	0	0	0	0	0	0	0	0	0	0	0	0	0
	LPS O-antigen (P. aeruginosa)(Pseudomonas)	--	0	0	0	0	0	0	0	0	0	0	0	0	0	0	0	0	0	0	0	0	0	0	0	0	0	0	0	0	1	1	0	0	0	0	0	0	0	0	0	0	0	0	0	0	0	0	0
Antiphagocytosis	Capsular polysaccharide	cpsA	1	1	1	1	1	2	1	1	1	1	1	1	1	1	1	1	1	1	1	1	0	1	1	1	1	1	1	1	1	1	1	1	1	1	1	1	1	1	1	1	1	1	1	1	1	1	1
	Capsular polysaccharide	cpsB	0	0	0	0	0	0	0	0	0	0	0	0	0	0	0	0	0	0	0	0	0	0	0	0	0	0	0	0	0	0	0	0	0	0	0	0	0	0	0	0	0	0	0	0	0	0	0
	Capsular polysaccharide	cpsC	0	0	0	0	0	0	0	0	0	0	0	0	0	0	0	0	0	0	0	0	0	0	0	0	0	0	0	0	0	0	0	0	0	0	0	0	0	0	0	0	0	0	0	0	0	0	0
	Capsular polysaccharide	cpsD	0	0	0	0	0	0	0	0	0	0	0	0	0	0	0	0	0	0	0	0	0	0	0	0	0	0	0	0	0	0	0	0	0	0	0	0	0	0	0	0	0	0	0	0	0	0	0
	Capsular polysaccharide	cpsE	0	0	0	0	0	0	0	0	0	0	0	0	0	0	0	0	0	0	0	0	0	0	0	0	0	0	0	0	0	0	0	0	0	0	0	0	0	0	0	0	0	0	0	0	0	0	0
	Capsular polysaccharide	cpsF	0	0	0	0	0	0	0	0	0	0	0	0	0	0	0	0	0	0	0	0	0	0	0	0	0	0	0	0	0	0	0	0	0	0	0	0	0	0	0	0	0	0	0	0	0	0	0
	Capsular polysaccharide	cpsG	0	0	0	0	0	0	0	0	0	0	0	0	0	0	0	0	0	0	0	0	0	0	0	0	0	0	0	0	0	0	0	0	0	0	0	0	0	0	0	0	0	0	0	0	0	0	0
	Capsular polysaccharide	cpsH	0	0	0	0	0	0	0	0	0	0	0	0	0	0	0	0	0	0	0	0	0	0	0	0	0	0	0	0	0	0	0	0	0	0	0	0	0	0	0	0	0	0	0	0	0	0	0
	Capsular polysaccharide	cpsI	0	0	0	0	0	0	0	0	0	0	0	0	0	0	0	0	0	0	0	0	0	0	0	0	0	0	0	0	0	0	0	0	0	0	0	0	0	0	0	0	0	0	0	0	0	0	0
	Capsular polysaccharide	cpsJ	0	0	0	0	0	0	0	0	0	0	0	0	0	0	0	0	0	0	0	0	0	0	0	0	0	0	0	0	0	0	0	0	0	0	0	0	0	0	0	0	0	0	0	0	0	0	0
	Capsular polysaccharide	hp1	0	0	0	0	0	0	0	0	0	0	0	0	0	0	0	0	0	0	0	0	0	0	0	0	0	0	0	0	0	0	0	0	0	0	0	0	0	0	0	0	0	0	0	0	0	0	0
	Capsular polysaccharide	rmlA	0	0	0	0	0	0	0	0	0	0	0	0	0	0	0	0	0	0	0	0	0	0	0	0	0	0	0	0	0	0	0	0	0	0	0	0	0	0	0	0	0	0	0	0	0	0	0
	Capsular polysaccharide	rmlB	0	0	0	0	0	0	0	0	0	0	0	0	0	0	0	0	0	0	0	0	0	0	0	0	0	0	0	0	0	0	0	0	0	0	0	0	0	0	0	0	0	0	0	0	0	0	0
	Capsular polysaccharide	rmlC	0	0	0	0	0	0	0	0	0	0	0	0	0	0	0	0	0	0	0	0	0	0	0	0	0	0	0	0	0	0	0	0	0	0	0	0	0	0	0	0	0	0	0	0	0	0	0
	Capsular polysaccharide	rmlD	0	0	0	0	0	0	0	0	0	0	0	0	0	0	0	0	0	0	0	0	0	0	0	0	0	0	0	0	0	0	0	0	0	0	0	0	0	0	0	0	0	0	0	0	0	0	0
	Capsular polysaccharide	wbfB	0	0	0	0	0	0	0	0	0	0	0	0	0	0	0	0	0	0	0	0	0	0	0	0	0	0	0	0	0	0	0	0	0	0	0	0	0	0	0	0	0	0	0	0	0	0	0
	Capsular polysaccharide	wbfC	0	0	0	0	0	0	0	0	0	0	0	0	0	0	0	0	0	0	0	0	0	0	0	0	0	0	0	0	0	0	0	0	0	0	0	0	0	0	0	0	0	0	0	0	0	0	0
	Capsular polysaccharide	wbfT	0	0	0	0	0	0	0	0	0	0	0	0	0	0	0	0	0	0	0	0	0	0	0	0	0	0	0	0	0	0	0	0	0	0	0	0	0	0	0	0	0	0	0	0	0	0	0
	Capsular polysaccharide	wbfU	0	0	0	0	0	0	0	0	0	0	0	0	0	0	0	0	0	0	0	0	0	0	0	0	0	0	0	0	0	0	0	0	0	0	0	0	0	0	0	0	0	0	0	0	0	0	0
	Capsular polysaccharide	wbfV/wcvB	0	0	0	0	0	0	0	0	0	0	0	0	0	0	0	0	0	0	0	0	0	0	0	0	0	0	0	0	0	0	0	0	0	0	0	0	0	0	0	0	0	0	0	0	0	0	0
	Capsular polysaccharide	wbfY	0	0	0	0	0	0	0	0	0	0	0	0	0	0	0	0	0	0	0	0	0	0	0	0	0	0	0	0	0	0	0	0	0	0	0	0	0	0	0	0	0	0	0	0	0	0	0
	Capsular polysaccharide	wbjD/wecB	0	0	0	0	0	0	0	0	0	0	0	0	0	0	0	0	0	0	0	0	0	0	0	0	0	0	0	0	0	0	0	0	0	0	0	0	0	0	0	0	0	0	0	0	0	0	0
	Capsular polysaccharide	wbuB	0	0	0	0	0	0	0	0	0	0	0	0	0	0	0	0	0	0	0	0	0	0	0	0	0	0	0	0	0	0	0	0	0	0	0	0	0	0	0	0	0	0	0	0	0	0	0
	Capsular polysaccharide	wcaJ	0	0	0	0	0	0	0	0	0	0	0	0	0	0	0	0	0	0	0	0	0	0	0	0	0	0	0	0	0	0	0	0	0	0	0	0	0	0	0	0	0	0	0	0	0	0	0
	Capsular polysaccharide	wecA	0	0	0	0	0	0	0	0	0	0	0	0	0	0	0	0	0	0	0	0	0	0	0	0	0	0	0	0	0	0	0	0	0	0	0	0	0	0	0	0	0	0	0	0	0	0	0
	Capsular polysaccharide	wecC	0	0	0	0	0	0	0	0	0	0	0	0	0	0	0	0	0	0	0	0	0	0	0	0	0	0	0	0	0	0	0	0	0	0	0	0	0	0	0	0	0	0	0	0	0	0	0
	Capsular polysaccharide	wza	0	0	0	0	0	0	0	0	0	0	0	0	0	0	0	0	0	0	0	0	0	0	0	0	0	0	0	0	0	0	0	0	0	0	0	0	0	0	0	0	0	0	0	0	0	0	0
	Capsular polysaccharide	wzb	0	0	0	0	0	0	0	0	0	0	0	0	0	0	0	0	0	0	0	0	0	0	0	0	0	0	0	0	0	0	0	0	0	0	0	0	0	0	0	0	0	0	0	0	0	0	0
	Capsular polysaccharide	wzc	0	0	0	0	0	0	0	0	0	0	0	0	0	0	0	0	0	0	0	0	0	0	0	0	0	0	0	0	0	0	0	0	0	0	0	0	0	0	0	0	0	0	0	0	0	0	0
	Capsule(Klebsiella)	uge	0	0	0	0	0	1	1	0	0	0	0	0	0	0	0	0	0	1	0	0	0	0	0	0	0	0	0	0	0	0	0	0	0	0	0	0	0	0	0	0	0	0	0	0	0	0	0
	Capsule(Klebsiella)	--	0	0	0	0	0	0	0	0	0	0	0	0	0	0	0	0	0	0	0	0	0	0	0	0	0	0	0	0	0	0	0	0	0	0	0	0	0	0	0	0	0	0	0	0	0	0	0
Chemotaxis and motility	Flagella	cheA	1	1	1	1	1	1	1	1	1	1	1	1	1	1	1	1	1	1	1	1	1	1	1	1	1	1	1	1	1	1	1	1	1	1	1	1	1	1	1	1	1	1	1	1	1	1	1
	Flagella	cheB	0	0	0	0	0	0	0	0	0	0	0	0	0	0	0	0	0	0	0	0	0	0	0	0	0	0	0	0	0	0	0	0	0	0	0	0	0	0	0	0	0	0	0	0	0	0	0
	Flagella	cheR	0	0	0	0	0	0	0	0	0	0	0	0	0	0	0	0	0	0	0	0	0	0	0	0	0	0	0	0	0	0	0	0	0	0	0	0	0	0	0	0	0	0	0	0	0	0	0
	Flagella	cheV	0	0	0	0	0	0	0	0	0	0	0	0	0	0	0	0	0	0	0	0	0	0	0	0	0	0	0	0	0	0	0	0	0	0	0	0	0	0	0	0	0	0	0	0	0	0	0
	Flagella	cheW	0	0	0	0	0	0	0	0	0	0	0	0	0	0	0	0	0	0	0	0	0	0	0	0	0	0	0	0	0	0	0	0	0	0	0	0	0	0	0	0	0	0	0	0	0	0	0
	Flagella	cheY	0	0	0	0	0	0	0	0	0	0	0	0	0	0	0	0	0	0	0	0	0	0	0	0	0	0	0	0	0	0	0	0	0	0	0	0	0	0	0	0	0	0	0	0	0	0	0
	Flagella	cheZ	0	0	0	0	0	0	0	0	0	0	0	0	0	0	0	0	0	0	0	0	0	0	0	0	0	0	0	0	0	0	0	0	0	0	0	0	0	0	0	0	0	0	0	0	0	0	0
	Flagella	filM	0	0	0	0	0	0	0	0	0	0	0	0	0	0	0	0	0	0	0	0	0	0	0	0	0	0	0	0	0	0	0	0	0	0	0	0	0	0	0	0	0	0	0	0	0	0	0
	Flagella	flaA	7	9	6	7	7	9	7	6	6	8	7	6	8	8	8	6	6	6	7	6	7	7	7	7	7	5	8	6	6	8	6	7	7	6	7	6	7	7	6	6	7	6	7	6	6	8	7
	Flagella	flaB	0	0	0	0	0	0	0	0	0	0	0	0	0	0	0	0	0	0	0	0	0	0	0	0	0	0	0	0	0	0	0	0	0	0	0	0	0	0	0	0	0	0	0	0	0	0	0
	Flagella	flaC	0	0	0	0	0	0	0	0	0	0	0	0	0	0	0	0	0	0	0	0	0	0	0	0	0	0	0	0	0	0	0	0	0	0	0	0	0	0	0	0	0	0	0	0	0	0	0
	Flagella	flaD	0	0	0	0	0	0	0	0	0	0	0	0	0	0	0	0	0	0	0	0	0	0	0	0	0	0	0	0	0	0	0	0	0	0	0	0	0	0	0	0	0	0	0	0	0	0	0
	Flagella	flaE	0	0	0	0	0	0	0	0	0	0	0	0	0	0	0	0	0	0	0	0	0	0	0	0	0	0	0	0	0	0	0	0	0	0	0	0	0	0	0	0	0	0	0	0	0	0	0
	Flagella	flaG	0	0	0	0	0	0	0	0	0	0	0	0	0	0	0	0	0	0	0	0	0	0	0	0	0	0	0	0	0	0	0	0	0	0	0	0	0	0	0	0	0	0	0	0	0	0	0
	Flagella	flaI	0	0	0	0	0	0	0	0	0	0	0	0	0	0	0	0	0	0	0	0	0	0	0	0	0	0	0	0	0	0	0	0	0	0	0	0	0	0	0	0	0	0	0	0	0	0	0
	Flagella	flgA	0	0	0	0	0	0	0	0	0	0	0	0	0	0	0	0	0	0	0	0	0	0	0	0	0	0	0	0	0	0	0	0	0	0	0	0	0	0	0	0	0	0	0	0	0	0	0
	Flagella	flgB	0	0	0	0	0	0	0	0	0	0	0	0	0	0	0	0	0	0	0	0	0	0	0	0	0	0	0	0	0	0	0	0	0	0	0	0	0	0	0	0	0	0	0	0	0	0	0
	Flagella	flgC	0	0	0	0	0	0	0	0	0	0	0	0	0	0	0	0	0	0	0	0	0	0	0	0	0	0	0	0	0	0	0	0	0	0	0	0	0	0	0	0	0	0	0	0	0	0	0
	Flagella	flgD	0	0	0	0	0	0	0	0	0	0	0	0	0	0	0	0	0	0	0	0	0	0	0	0	0	0	0	0	0	0	0	0	0	0	0	0	0	0	0	0	0	0	0	0	0	0	0
	Flagella	flgE	0	0	0	0	0	0	0	0	0	0	0	0	0	0	0	0	0	0	0	0	0	0	0	0	0	0	0	0	0	0	0	0	0	0	0	0	0	0	0	0	0	0	0	0	0	0	0
	Flagella	flgF	0	0	0	0	0	0	0	0	0	0	0	0	0	0	0	0	0	0	0	0	0	0	0	0	0	0	0	0	0	0	0	0	0	0	0	0	0	0	0	0	0	0	0	0	0	0	0
	Flagella	flgG	0	0	0	0	0	0	0	0	0	0	0	0	0	0	0	0	0	0	0	0	0	0	0	0	0	0	0	0	0	0	0	0	0	0	0	0	0	0	0	0	0	0	0	0	0	0	0
	Flagella	flgH	0	0	0	0	0	0	0	0	0	0	0	0	0	0	0	0	0	0	0	0	0	0	0	0	0	0	0	0	0	0	0	0	0	0	0	0	0	0	0	0	0	0	0	0	0	0	0
	Flagella	flgI	0	0	0	0	0	0	0	0	0	0	0	0	0	0	0	0	0	0	0	0	0	0	0	0	0	0	0	0	0	0	0	0	0	0	0	0	0	0	0	0	0	0	0	0	0	0	0
	Flagella	flgJ	0	0	0	0	0	0	0	0	0	0	0	0	0	0	0	0	0	0	0	0	0	0	0	0	0	0	0	0	0	0	0	0	0	0	0	0	0	0	0	0	0	0	0	0	0	0	0
	Flagella	flgK	0	0	0	0	0	0	0	0	0	0	0	0	0	0	0	0	0	0	0	0	0	0	0	0	0	0	0	0	0	0	0	0	0	0	0	0	0	0	0	0	0	0	0	0	0	0	0
	Flagella	flgL	0	0	0	0	0	0	0	0	0	0	0	0	0	0	0	0	0	0	0	0	0	0	0	0	0	0	0	0	0	0	0	0	0	0	0	0	0	0	0	0	0	0	0	0	0	0	0
	Flagella	flgM	0	0	0	0	0	0	0	0	0	0	0	0	0	0	0	0	0	0	0	0	0	0	0	0	0	0	0	0	0	0	0	0	0	0	0	0	0	0	0	0	0	0	0	0	0	0	0
	Flagella	flgN	0	0	0	0	0	0	0	0	0	0	0	0	0	0	0	0	0	0	0	0	0	0	0	0	0	0	0	0	0	0	0	0	0	0	0	0	0	0	0	0	0	0	0	0	0	0	0
	Flagella	flhA	0	0	0	0	0	0	0	0	0	0	0	0	0	0	0	0	0	0	0	0	0	0	0	0	0	0	0	0	0	0	0	0	0	0	0	0	0	0	0	0	0	0	0	0	0	0	0
	Flagella	flhB	0	0	0	0	0	0	0	0	0	0	0	0	0	0	0	0	0	0	0	0	0	0	0	0	0	0	0	0	0	0	0	0	0	0	0	0	0	0	0	0	0	0	0	0	0	0	0
	Flagella	flhF	0	0	0	0	0	0	0	0	0	0	0	0	0	0	0	0	0	0	0	0	0	0	0	0	0	0	0	0	0	0	0	0	0	0	0	0	0	0	0	0	0	0	0	0	0	0	0
	Flagella	flhG	0	0	0	0	0	0	0	0	0	0	0	0	0	0	0	0	0	0	0	0	0	0	0	0	0	0	0	0	0	0	0	0	0	0	0	0	0	0	0	0	0	0	0	0	0	0	0
	Flagella	fliA	0	0	0	0	0	0	0	0	0	0	0	0	0	0	0	0	0	0	0	0	0	0	0	0	0	0	0	0	0	0	0	0	0	0	0	0	0	0	0	0	0	0	0	0	0	0	0
	Flagella	fliD	0	0	0	0	0	0	0	0	0	0	0	0	0	0	0	0	0	0	0	0	0	0	0	0	0	0	0	0	0	0	0	0	0	0	0	0	0	0	0	0	0	0	0	0	0	0	0
	Flagella	fliE	0	0	0	0	0	0	0	0	0	0	0	0	0	0	0	0	0	0	0	0	0	0	0	0	0	0	0	0	0	0	0	0	0	0	0	0	0	0	0	0	0	0	0	0	0	0	0
	Flagella	fliF	0	0	0	0	0	0	0	0	0	0	0	0	0	0	0	0	0	0	0	0	0	0	0	0	0	0	0	0	0	0	0	0	0	0	0	0	0	0	0	0	0	0	0	0	0	0	0
	Flagella	fliG	0	0	0	0	0	0	0	0	0	0	0	0	0	0	0	0	0	0	0	0	0	0	0	0	0	0	0	0	0	0	0	0	0	0	0	0	0	0	0	0	0	0	0	0	0	0	0
	Flagella	fliH	0	0	0	0	0	0	0	0	0	0	0	0	0	0	0	0	0	0	0	0	0	0	0	0	0	0	0	0	0	0	0	0	0	0	0	0	0	0	0	0	0	0	0	0	0	0	0
	Flagella	fliI	0	0	0	0	0	0	0	0	0	0	0	0	0	0	0	0	0	0	0	0	0	0	0	0	0	0	0	0	0	0	0	0	0	0	0	0	0	0	0	0	0	0	0	0	0	0	0
	Flagella	fliJ	0	0	0	0	0	0	0	0	0	0	0	0	0	0	0	0	0	0	0	0	0	0	0	0	0	0	0	0	0	0	0	0	0	0	0	0	0	0	0	0	0	0	0	0	0	0	0
	Flagella	fliK	0	0	0	0	0	0	0	0	0	0	0	0	0	0	0	0	0	0	0	0	0	0	0	0	0	0	0	0	0	0	0	0	0	0	0	0	0	0	0	0	0	0	0	0	0	0	0
	Flagella	fliL	0	0	0	0	0	0	0	0	0	0	0	0	0	0	0	0	0	0	0	0	0	0	0	0	0	0	0	0	0	0	0	0	0	0	0	0	0	0	0	0	0	0	0	0	0	0	0
	Flagella	fliN	0	0	0	0	0	0	0	0	0	0	0	0	0	0	0	0	0	0	0	0	0	0	0	0	0	0	0	0	0	0	0	0	0	0	0	0	0	0	0	0	0	0	0	0	0	0	0
	Flagella	fliO	0	0	0	0	0	0	0	0	0	0	0	0	0	0	0	0	0	0	0	0	0	0	0	0	0	0	0	0	0	0	0	0	0	0	0	0	0	0	0	0	0	0	0	0	0	0	0
	Flagella	fliP	0	0	0	0	0	0	0	0	0	0	0	0	0	0	0	0	0	0	0	0	0	0	0	0	0	0	0	0	0	0	0	0	0	0	0	0	0	0	0	0	0	0	0	0	0	0	0
	Flagella	fliQ	0	0	0	0	0	0	0	0	0	0	0	0	0	0	0	0	0	0	0	0	0	0	0	0	0	0	0	0	0	0	0	0	0	0	0	0	0	0	0	0	0	0	0	0	0	0	0
	Flagella	fliR	0	0	0	0	0	0	0	0	0	0	0	0	0	0	0	0	0	0	0	0	0	0	0	0	0	0	0	0	0	0	0	0	0	0	0	0	0	0	0	0	0	0	0	0	0	0	0
	Flagella	fliS	0	0	0	0	0	0	0	0	0	0	0	0	0	0	0	0	0	0	0	0	0	0	0	0	0	0	0	0	0	0	0	0	0	0	0	0	0	0	0	0	0	0	0	0	0	0	0
	Flagella	flrA	0	0	0	0	0	0	0	0	0	0	0	0	0	0	0	0	0	0	0	0	0	0	0	0	0	0	0	0	0	0	0	0	0	0	0	0	0	0	0	0	0	0	0	0	0	0	0
	Flagella	flrB	0	0	0	0	0	0	0	0	0	0	0	0	0	0	0	0	0	0	0	0	0	0	0	0	0	0	0	0	0	0	0	0	0	0	0	0	0	0	0	0	0	0	0	0	0	0	0
	Flagella	flrC	0	0	0	0	0	0	0	0	0	0	0	0	0	0	0	0	0	0	0	0	0	0	0	0	0	0	0	0	0	0	0	0	0	0	0	0	0	0	0	0	0	0	0	0	0	0	0
	Flagella	motA	0	0	0	0	0	0	0	0	0	0	0	0	0	0	0	0	0	0	0	0	0	0	0	0	0	0	0	0	0	0	0	0	0	0	0	0	0	0	0	0	0	0	0	0	0	0	0
	Flagella	motB	0	0	0	0	0	0	0	0	0	0	0	0	0	0	0	0	0	0	0	0	0	0	0	0	0	0	0	0	0	0	0	0	0	0	0	0	0	0	0	0	0	0	0	0	0	0	0
	Flagella	motX	0	0	0	0	0	0	0	0	0	0	0	0	0	0	0	0	0	0	0	0	0	0	0	0	0	0	0	0	0	0	0	0	0	0	0	0	0	0	0	0	0	0	0	0	0	0	0
	Flagella	motY	0	0	0	0	0	0	0	0	0	0	0	0	0	0	0	0	0	0	0	0	0	0	0	0	0	0	0	0	0	0	0	0	0	0	0	0	0	0	0	0	0	0	0	0	0	0	0
Enzyme	Chitinase	chiA	4	3	4	3	4	4	4	4	4	4	4	4	4	2	4	4	4	4	4	4	4	3	4	5	4	4	3	3	4	4	4	4	4	4	4	4	4	4	4	4	4	4	4	4	4	4	4
	Metalloproteinase	hap/vvp	0	0	0	0	0	0	0	0	0	0	0	0	0	0	0	0	0	0	0	0	0	0	0	0	0	0	0	0	0	0	0	0	0	0	0	0	0	0	0	0	0	0	0	0	0	0	0
	Neuraminidase	nanH	0	0	0	0	0	0	0	0	0	0	0	0	0	0	0	0	0	0	0	0	0	0	0	0	0	0	0	0	0	0	0	0	0	0	0	0	0	0	0	0	0	0	0	0	0	0	0
	Streptococcal enolase(Streptococcus)	eno	1	0	0	0	1	1	0	0	1	1	1	0	0	1	1	0	0	0	1	0	0	0	1	0	1	0	0	0	0	0	1	1	1	1	1	1	1	1	1	1	1	1	1	1	1	1	1
Iron uptake	Enterobactin receptors	irgA	0	0	0	0	0	0	0	0	0	0	0	0	0	0	0	0	0	0	0	0	0	0	0	0	0	0	0	0	0	0	0	0	0	0	0	0	0	0	0	0	0	0	0	0	0	0	0
	Enterobactin receptors	V. Campbelli HJ-2023tA	0	0	0	0	0	0	0	0	0	0	0	0	0	0	0	0	0	0	0	0	0	0	0	0	0	0	0	0	0	0	0	0	0	0	0	0	0	0	0	0	0	0	0	0	0	0	0
	Heme receptors	hasR	0	0	0	0	0	0	0	0	0	0	0	0	0	0	0	0	0	0	0	0	0	0	0	0	0	0	0	0	0	0	0	0	0	0	0	0	0	0	0	0	0	0	0	0	0	0	0
	Heme receptors	hutA	0	0	0	0	0	0	0	0	0	0	0	0	0	0	0	0	0	0	0	0	0	0	0	0	0	0	0	0	0	0	0	0	0	0	0	0	0	0	0	0	0	0	0	0	0	0	0
	Heme receptors	hutR	0	0	0	0	0	0	0	0	0	0	0	0	0	0	0	0	0	0	0	0	0	0	0	0	0	0	0	0	0	0	0	0	0	0	0	0	0	0	0	0	0	0	0	0	0	0	0
	Periplasmic binding protein-dependent ABC transport systems	V. Campbelli HJ-2023tC	1	1	1	1	1	2	1	1	1	2	2	1	1	1	2	1	2	1	2	1	1	1	2	1	1	1	1	1	1	1	1	1	1	1	1	1	1	1	1	1	1	1	1	1	1	1	1
	Periplasmic binding protein-dependent ABC transport systems	V. Campbelli HJ-2023tD	0	0	0	0	0	0	0	0	0	0	0	0	0	0	0	0	0	0	0	0	0	0	0	0	0	0	0	0	0	0	0	0	0	0	0	0	0	0	0	0	0	0	0	0	0	0	0
	Periplasmic binding protein-dependent ABC transport systems	V. Campbelli HJ-2023tG	0	0	0	0	0	0	0	0	0	0	0	0	0	0	0	0	0	0	0	0	0	0	0	0	0	0	0	0	0	0	0	0	0	0	0	0	0	0	0	0	0	0	0	0	0	0	0
	Periplasmic binding protein-dependent ABC transport systems	V. Campbelli HJ-2023tP	0	0	0	0	0	0	0	0	0	0	0	0	0	0	0	0	0	0	0	0	0	0	0	0	0	0	0	0	0	0	0	0	0	0	0	0	0	0	0	0	0	0	0	0	0	0	0
	Periplasmic binding protein-dependent ABC transport systems	viuC	0	0	0	0	0	0	0	0	0	0	0	0	0	0	0	0	0	0	0	0	0	0	0	0	0	0	0	0	0	0	0	0	0	0	0	0	0	0	0	0	0	0	0	0	0	0	0
	Periplasmic binding protein-dependent ABC transport systems	viuD	0	0	0	0	0	0	0	0	0	0	0	0	0	0	0	0	0	0	0	0	0	0	0	0	0	0	0	0	0	0	0	0	0	0	0	0	0	0	0	0	0	0	0	0	0	0	0
	Periplasmic binding protein-dependent ABC transport systems	viuG	0	0	0	0	0	0	0	0	0	0	0	0	0	0	0	0	0	0	0	0	0	0	0	0	0	0	0	0	0	0	0	0	0	0	0	0	0	0	0	0	0	0	0	0	0	0	0
	Periplasmic binding protein-dependent ABC transport systems	viuP	0	0	0	0	0	0	0	0	0	0	0	0	0	0	0	0	0	0	0	0	0	0	0	0	0	0	0	0	0	0	0	0	0	0	0	0	0	0	0	0	0	0	0	0	0	0	0
	Vibriobactin	vibA	0	0	0	0	0	0	0	0	0	0	0	0	0	0	0	0	0	0	0	0	0	0	0	0	0	0	0	0	0	0	0	0	0	0	0	0	0	0	0	0	0	0	0	0	0	0	0
	Vibriobactin	vibB	0	0	0	0	0	0	0	0	0	0	0	0	0	0	0	0	0	0	0	0	0	0	0	0	0	0	0	0	0	0	0	0	0	0	0	0	0	0	0	0	0	0	0	0	0	0	0
	Vibriobactin	vibC	0	0	0	0	0	0	0	0	0	0	0	0	0	0	0	0	0	0	0	0	0	0	0	0	0	0	0	0	0	0	0	0	0	0	0	0	0	0	0	0	0	0	0	0	0	0	0
	Vibriobactin	vibD	0	0	0	0	0	0	0	0	0	0	0	0	0	0	0	0	0	0	0	0	0	0	0	0	0	0	0	0	0	0	0	0	0	0	0	0	0	0	0	0	0	0	0	0	0	0	0
	Vibriobactin	vibE	0	0	0	0	0	0	0	0	0	0	0	0	0	0	0	0	0	0	0	0	0	0	0	0	0	0	0	0	0	0	0	0	0	0	0	0	0	0	0	0	0	0	0	0	0	0	0
	Vibriobactin	vibF	0	0	0	0	0	0	0	0	0	0	0	0	0	0	0	0	0	0	0	0	0	0	0	0	0	0	0	0	0	0	0	0	0	0	0	0	0	0	0	0	0	0	0	0	0	0	0
	Vibriobactin	vibH	0	0	0	0	0	0	0	0	0	0	0	0	0	0	0	0	0	0	0	0	0	0	0	0	0	0	0	0	0	0	0	0	0	0	0	0	0	0	0	0	0	0	0	0	0	0	0
	Vibriobactin	viuA	0	0	0	0	0	0	0	0	0	0	0	0	0	0	0	0	0	0	0	0	0	0	0	0	0	0	0	0	0	0	0	0	0	0	0	0	0	0	0	0	0	0	0	0	0	0	0
	Vibriobactin	viuB	0	0	0	0	0	0	0	0	0	0	0	0	0	0	0	0	0	0	0	0	0	0	0	0	0	0	0	0	0	0	0	0	0	0	0	0	0	0	0	0	0	0	0	0	0	0	0
	Acinetobactin(Acinetobacter)	barA	1	1	1	1	1	1	1	1	1	1	1	1	1	1	1	1	1	1	1	1	1	1	1	1	1	1	1	1	1	1	1	1	1	1	1	1	1	1	1	1	1	1	1	1	1	1	1
	Acinetobactin(Acinetobacter)	barB	0	0	0	0	0	0	0	0	0	0	0	0	0	0	0	0	0	0	0	0	0	0	0	0	0	0	0	0	0	0	0	0	0	0	0	0	0	0	0	0	0	0	0	0	0	0	0
	Acinetobactin(Acinetobacter)	basC	0	0	0	0	0	0	0	0	0	0	0	0	0	0	0	0	0	0	0	0	0	0	0	0	0	0	0	0	0	0	0	0	0	0	0	0	0	0	0	0	0	0	0	0	0	0	0
	Acinetobactin(Acinetobacter)	basG	0	0	0	0	0	0	0	0	0	0	0	0	0	0	0	0	0	0	0	0	0	0	0	0	0	0	0	0	0	0	0	0	0	0	0	0	0	0	0	0	0	0	0	0	0	0	0
	Acinetobactin(Acinetobacter)	bauB	0	0	0	0	0	0	0	0	0	0	0	0	0	0	0	0	0	0	0	0	0	0	0	0	0	0	0	0	0	0	0	0	0	0	0	0	0	0	0	0	0	0	0	0	0	0	0
	Acinetobactin(Acinetobacter)	bauC	0	0	0	0	0	0	0	0	0	0	0	0	0	0	0	0	0	0	0	0	0	0	0	0	0	0	0	0	0	0	0	0	0	0	0	0	0	0	0	0	0	0	0	0	0	0	0
	Acinetobactin(Acinetobacter)	bauD	0	0	0	0	0	0	0	0	0	0	0	0	0	0	0	0	0	0	0	0	0	0	0	0	0	0	0	0	0	0	0	0	0	0	0	0	0	0	0	0	0	0	0	0	0	0	0
	Enterobactin transport(Shigella)	fepC	1	1	0	1	1	0	0	0	0	0	0	0	0	1	1	0	0	0	0	0	0	1	0	0	1	0	1	0	0	0	1	1	1	1	1	1	1	1	1	1	1	1	1	1	1	1	1
	Ferrous iron transport(Shigella)	sitC	0	1	0	1	0	0	0	0	0	0	0	0	0	0	0	0	0	0	0	0	0	1	0	0	0	0	1	0	0	0	0	0	0	0	0	0	0	0	0	0	0	0	0	0	0	0	0
	Iron/manganese transport(Escherichia)	sitA	0	1	0	1	0	0	0	0	0	0	0	0	0	0	0	0	0	0	0	0	0	1	0	0	0	0	1	0	0	0	0	0	0	0	0	0	0	0	0	0	0	0	0	0	0	0	0
	Iron/manganese transport(Escherichia)	sitB	0	0	0	0	0	0	0	0	0	0	0	0	0	0	0	0	0	0	0	0	0	0	0	0	0	0	0	0	0	0	0	0	0	0	0	0	0	0	0	0	0	0	0	0	0	0	0
	Iron/manganese transport(Escherichia)	sitD	0	0	0	0	0	0	0	0	0	0	0	0	0	0	0	0	0	0	0	0	0	0	0	0	0	0	0	0	0	0	0	0	0	0	0	0	0	0	0	0	0	0	0	0	0	0	0
	Ent siderophore(Klebsiella)	--	0	0	0	0	0	0	0	0	0	0	0	0	0	0	0	0	0	0	0	0	0	0	0	0	0	0	1	0	0	0	0	0	0	0	0	0	0	0	0	0	0	0	0	0	0	0	0
	Enterobactin transport(Shigella)	fepB	0	0	0	0	0	0	0	0	0	0	0	0	0	0	0	0	0	0	0	0	0	0	0	0	0	0	0	0	0	0	0	0	0	0	0	0	0	0	0	0	0	0	0	0	0	0	0
Quorum sensing	Autoinducer system	luxLM	1	0	1	0	1	1	1	1	1	1	1	1	1	1	1	1	1	1	1	1	1	0	1	0	1	0	0	1	1	1	1	1	1	1	1	1	1	1	1	1	1	1	1	1	1	1	1
	Autoinducer system	luxR	1	1	1	1	1	1	1	1	1	1	1	1	1	1	1	1	1	1	1	1	1	1	1	1	1	1	1	1	1	1	1	1	1	1	1	1	1	1	1	1	1	1	1	1	1	1	1
	Autoinducer system	luxS	1	1	1	1	1	1	1	1	1	1	1	1	1	1	1	1	1	1	1	1	1	1	1	1	1	1	1	1	1	1	0	0	0	0	0	0	0	0	0	0	0	0	0	0	0	0	0
	Cholerae autoinducer-1	cqsA	3	3	3	3	2	3	3	3	3	3	3	3	3	4	3	3	3	3	3	3	3	3	3	3	3	3	3	3	3	3	3	3	3	3	3	3	3	3	3	3	3	3	3	3	3	3	3
Secretion system	EPS type II secretion system	epsC	1	1	1	1	1	1	1	1	1	1	1	0	1	1	0	1	1	1	1	1	1	1	1	1	1	1	1	1	1	1	1	1	1	1	1	1	1	1	1	1	1	1	1	1	1	1	1
	EPS type II secretion system	epsE	0	0	0	0	0	0	0	0	0	0	0	0	0	0	0	0	0	0	0	0	0	0	0	0	0	0	0	0	0	0	0	0	0	0	0	0	0	0	0	0	0	0	0	0	0	0	0
	EPS type II secretion system	epsF	0	0	0	0	0	0	0	0	0	0	0	0	0	0	0	0	0	0	0	0	0	0	0	0	0	0	0	0	0	0	0	0	0	0	0	0	0	0	0	0	0	0	0	0	0	0	0
	EPS type II secretion system	epsG	0	0	0	0	0	0	0	0	0	0	0	0	0	0	0	0	0	0	0	0	0	0	0	0	0	0	0	0	0	0	0	0	0	0	0	0	0	0	0	0	0	0	0	0	0	0	0
	EPS type II secretion system	epsH	0	0	0	0	0	0	0	0	0	0	0	0	0	0	0	0	0	0	0	0	0	0	0	0	0	0	0	0	0	0	0	0	0	0	0	0	0	0	0	0	0	0	0	0	0	0	0
	EPS type II secretion system	epsI	0	0	0	0	0	0	0	0	0	0	0	0	0	0	0	0	0	0	0	0	0	0	0	0	0	0	0	0	0	0	0	0	0	0	0	0	0	0	0	0	0	0	0	0	0	0	0
	EPS type II secretion system	epsJ	0	0	0	0	0	0	0	0	0	0	0	0	0	0	0	0	0	0	0	0	0	0	0	0	0	0	0	0	0	0	0	0	0	0	0	0	0	0	0	0	0	0	0	0	0	0	0
	EPS type II secretion system	epsK	0	0	0	0	0	0	0	0	0	0	0	0	0	0	0	0	0	0	0	0	0	0	0	0	0	0	0	0	0	0	0	0	0	0	0	0	0	0	0	0	0	0	0	0	0	0	0
	EPS type II secretion system	epsL	0	0	0	0	0	0	0	0	0	0	0	0	0	0	0	0	0	0	0	0	0	0	0	0	0	0	0	0	0	0	0	0	0	0	0	0	0	0	0	0	0	0	0	0	0	0	0
	EPS type II secretion system	epsM	0	0	0	0	0	0	0	0	0	0	0	0	0	0	0	0	0	0	0	0	0	0	0	0	0	0	0	0	0	0	0	0	0	0	0	0	0	0	0	0	0	0	0	0	0	0	0
	EPS type II secretion system	epsN	0	0	0	0	0	0	0	0	0	0	0	0	0	0	0	0	0	0	0	0	0	0	0	0	0	0	0	0	0	0	0	0	0	0	0	0	0	0	0	0	0	0	0	0	0	0	0
	EPS type II secretion system	gspD	0	0	0	0	0	0	0	0	0	0	0	0	0	0	0	0	0	0	0	0	0	0	0	0	0	0	0	0	0	0	0	0	0	0	0	0	0	0	0	0	0	0	0	0	0	0	0
	T3SS1 secreted effectors	Undetermined	0	0	0	0	0	0	0	0	0	0	0	0	0	0	0	0	0	0	0	0	0	0	0	0	0	0	0	0	0	0	0	0	0	0	0	0	0	0	0	0	0	0	0	0	0	0	0
	T3SS1 secreted effectors	vopQ	0	0	0	0	0	0	0	0	0	0	0	0	0	0	0	0	0	0	0	0	0	0	0	0	0	0	0	0	0	0	0	0	0	0	0	0	0	0	0	0	0	0	0	0	0	0	0
	T3SS1 secreted effectors	vopR	0	0	0	0	0	0	0	0	0	0	0	0	0	0	0	0	0	0	0	0	0	0	0	0	0	0	0	0	0	0	0	0	0	0	0	0	0	0	0	0	0	0	0	0	0	0	0
	T3SS1 secreted effectors	vopS	0	0	0	0	0	0	0	0	0	0	0	0	0	0	0	0	0	0	0	0	0	0	0	0	0	0	0	0	0	0	0	0	0	0	0	0	0	0	0	0	0	0	0	0	0	0	0
	T3SS1	sycN	1	1	1	1	1	1	1	1	1	1	1	1	1	1	1	1	1	1	1	1	1	1	1	1	1	1	1	1	0	1	1	1	1	1	1	1	1	1	1	1	1	1	1	1	1	1	1
	T3SS1	tyeA	0	0	0	0	0	0	0	0	0	0	0	0	0	0	0	0	0	0	0	0	0	0	0	0	0	0	0	0	0	0	0	0	0	0	0	0	0	0	0	0	0	0	0	0	0	0	0
	T3SS1	V. Campbelli HJ-2023rD	0	0	0	0	0	0	0	0	0	0	0	0	0	0	0	0	0	0	0	0	0	0	0	0	0	0	0	0	0	0	0	0	0	0	0	0	0	0	0	0	0	0	0	0	0	0	0
	T3SS1	V. Campbelli HJ-2023rG	0	0	0	0	0	0	0	0	0	0	0	0	0	0	0	0	0	0	0	0	0	0	0	0	0	0	0	0	0	0	0	0	0	0	0	0	0	0	0	0	0	0	0	0	0	0	0
	T3SS1	V. Campbelli HJ-2023rH	0	0	0	0	0	0	0	0	0	0	0	0	0	0	0	0	0	0	0	0	0	0	0	0	0	0	0	0	0	0	0	0	0	0	0	0	0	0	0	0	0	0	0	0	0	0	0
	T3SS1	V. Campbelli HJ-2023rR	0	0	0	0	0	0	0	0	0	0	0	0	0	0	0	0	0	0	0	0	0	0	0	0	0	0	0	0	0	0	0	0	0	0	0	0	0	0	0	0	0	0	0	0	0	0	0
	T3SS1	V. Campbelli HJ-2023rV	0	0	0	0	0	0	0	0	0	0	0	0	0	0	0	0	0	0	0	0	0	0	0	0	0	0	0	0	0	0	0	0	0	0	0	0	0	0	0	0	0	0	0	0	0	0	0
	T3SS1	virF	0	0	0	0	0	0	0	0	0	0	0	0	0	0	0	0	0	0	0	0	0	0	0	0	0	0	0	0	0	0	0	0	0	0	0	0	0	0	0	0	0	0	0	0	0	0	0
	T3SS1	virG	0	0	0	0	0	0	0	0	0	0	0	0	0	0	0	0	0	0	0	0	0	0	0	0	0	0	0	0	0	0	0	0	0	0	0	0	0	0	0	0	0	0	0	0	0	0	0
	T3SS1	vopB	0	0	0	0	0	0	0	0	0	0	0	0	0	0	0	0	0	0	0	0	0	0	0	0	0	0	0	0	0	0	0	0	0	0	0	0	0	0	0	0	0	0	0	0	0	0	0
	T3SS1	vopD	0	0	0	0	0	0	0	0	0	0	0	0	0	0	0	0	0	0	0	0	0	0	0	0	0	0	0	0	0	0	0	0	0	0	0	0	0	0	0	0	0	0	0	0	0	0	0
	T3SS1	vopN	0	0	0	0	0	0	0	0	0	0	0	0	0	0	0	0	0	0	0	0	0	0	0	0	0	0	0	0	0	0	0	0	0	0	0	0	0	0	0	0	0	0	0	0	0	0	0
	T3SS1	vscA	0	0	0	0	0	0	0	0	0	0	0	0	0	0	0	0	0	0	0	0	0	0	0	0	0	0	0	0	0	0	0	0	0	0	0	0	0	0	0	0	0	0	0	0	0	0	0
	T3SS1	vscB	0	0	0	0	0	0	0	0	0	0	0	0	0	0	0	0	0	0	0	0	0	0	0	0	0	0	0	0	0	0	0	0	0	0	0	0	0	0	0	0	0	0	0	0	0	0	0
	T3SS1	vscC	0	0	0	0	0	0	0	0	0	0	0	0	0	0	0	0	0	0	0	0	0	0	0	0	0	0	0	0	0	0	0	0	0	0	0	0	0	0	0	0	0	0	0	0	0	0	0
	T3SS1	vscD	0	0	0	0	0	0	0	0	0	0	0	0	0	0	0	0	0	0	0	0	0	0	0	0	0	0	0	0	0	0	0	0	0	0	0	0	0	0	0	0	0	0	0	0	0	0	0
	T3SS1	vscF	0	0	0	0	0	0	0	0	0	0	0	0	0	0	0	0	0	0	0	0	0	0	0	0	0	0	0	0	0	0	0	0	0	0	0	0	0	0	0	0	0	0	0	0	0	0	0
	T3SS1	vscG	0	0	0	0	0	0	0	0	0	0	0	0	0	0	0	0	0	0	0	0	0	0	0	0	0	0	0	0	0	0	0	0	0	0	0	0	0	0	0	0	0	0	0	0	0	0	0
	T3SS1	vscH	0	0	0	0	0	0	0	0	0	0	0	0	0	0	0	0	0	0	0	0	0	0	0	0	0	0	0	0	0	0	0	0	0	0	0	0	0	0	0	0	0	0	0	0	0	0	0
	T3SS1	vscI	0	0	0	0	0	0	0	0	0	0	0	0	0	0	0	0	0	0	0	0	0	0	0	0	0	0	0	0	0	0	0	0	0	0	0	0	0	0	0	0	0	0	0	0	0	0	0
	T3SS1	vscJ	0	0	0	0	0	0	0	0	0	0	0	0	0	0	0	0	0	0	0	0	0	0	0	0	0	0	0	0	0	0	0	0	0	0	0	0	0	0	0	0	0	0	0	0	0	0	0
	T3SS1	vscK	0	0	0	0	0	0	0	0	0	0	0	0	0	0	0	0	0	0	0	0	0	0	0	0	0	0	0	0	0	0	0	0	0	0	0	0	0	0	0	0	0	0	0	0	0	0	0
	T3SS1	vscL	0	0	0	0	0	0	0	0	0	0	0	0	0	0	0	0	0	0	0	0	0	0	0	0	0	0	0	0	0	0	0	0	0	0	0	0	0	0	0	0	0	0	0	0	0	0	0
	T3SS1	vscN	0	0	0	0	0	0	0	0	0	0	0	0	0	0	0	0	0	0	0	0	0	0	0	0	0	0	0	0	0	0	0	0	0	0	0	0	0	0	0	0	0	0	0	0	0	0	0
	T3SS1	vscO	0	0	0	0	0	0	0	0	0	0	0	0	0	0	0	0	0	0	0	0	0	0	0	0	0	0	0	0	0	0	0	0	0	0	0	0	0	0	0	0	0	0	0	0	0	0	0
	T3SS1	vscP	0	0	0	0	0	0	0	0	0	0	0	0	0	0	0	0	0	0	0	0	0	0	0	0	0	0	0	0	0	0	0	0	0	0	0	0	0	0	0	0	0	0	0	0	0	0	0
	T3SS1	vscQ	0	0	0	0	0	0	0	0	0	0	0	0	0	0	0	0	0	0	0	0	0	0	0	0	0	0	0	0	0	0	0	0	0	0	0	0	0	0	0	0	0	0	0	0	0	0	0
	T3SS1	vscR	0	0	0	0	0	0	0	0	0	0	0	0	0	0	0	0	0	0	0	0	0	0	0	0	0	0	0	0	0	0	0	0	0	0	0	0	0	0	0	0	0	0	0	0	0	0	0
	T3SS1	vscS	0	0	0	0	0	0	0	0	0	0	0	0	0	0	0	0	0	0	0	0	0	0	0	0	0	0	0	0	0	0	0	0	0	0	0	0	0	0	0	0	0	0	0	0	0	0	0
	T3SS1	vscT	0	0	0	0	0	0	0	0	0	0	0	0	0	0	0	0	0	0	0	0	0	0	0	0	0	0	0	0	0	0	0	0	0	0	0	0	0	0	0	0	0	0	0	0	0	0	0
	T3SS1	vscU	0	0	0	0	0	0	0	0	0	0	0	0	0	0	0	0	0	0	0	0	0	0	0	0	0	0	0	0	0	0	0	0	0	0	0	0	0	0	0	0	0	0	0	0	0	0	0
	T3SS1	vscX	0	0	0	0	0	0	0	0	0	0	0	0	0	0	0	0	0	0	0	0	0	0	0	0	0	0	0	0	0	0	0	0	0	0	0	0	0	0	0	0	0	0	0	0	0	0	0
	T3SS1	vscY	0	0	0	0	0	0	0	0	0	0	0	0	0	0	0	0	0	0	0	0	0	0	0	0	0	0	0	0	0	0	0	0	0	0	0	0	0	0	0	0	0	0	0	0	0	0	0
	T3SS1	vxsC	0	0	0	0	0	0	0	0	0	0	0	0	0	0	0	0	0	0	0	0	0	0	0	0	0	0	0	0	0	0	0	0	0	0	0	0	0	0	0	0	0	0	0	0	0	0	0
	T3SS1 secreted effectors	--	0	0	0	0	0	0	0	0	0	0	0	0	0	0	0	0	0	0	0	0	0	0	0	0	0	0	0	0	0	0	0	0	0	0	0	0	0	0	0	0	0	0	0	0	0	0	0
	T3SS2	--	0	0	0	0	0	0	0	0	0	0	0	0	0	0	0	0	0	0	0	0	0	0	0	0	0	0	0	0	0	0	0	0	0	0	0	0	0	0	0	0	0	0	0	0	0	0	0
	T3SS2 secreted effectors	vopA	0	0	0	0	0	0	0	0	0	0	0	0	0	0	0	0	0	0	0	0	0	0	0	0	0	0	0	0	0	0	0	0	0	0	0	0	0	0	0	0	0	0	0	0	0	0	0
	T3SS2 secreted effectors	vopC	0	0	0	0	0	0	0	0	0	0	0	0	0	0	0	0	0	0	0	0	0	0	0	0	0	0	0	0	0	0	0	0	0	0	0	0	0	0	0	0	0	0	0	0	0	0	0
	T3SS2 secreted effectors	vopL	0	0	0	0	0	0	0	0	0	0	0	0	0	0	0	0	0	0	0	0	0	0	0	0	0	0	0	0	0	0	0	0	0	0	0	0	0	0	0	0	0	0	0	0	0	0	0
	T3SS2 secreted effectors	vopT	0	0	0	0	0	0	0	0	0	0	0	0	0	0	0	0	0	0	0	0	0	0	0	0	0	0	0	0	0	0	0	0	0	0	0	0	0	0	0	0	0	0	0	0	0	0	0
	T3SS2	Undetermined	0	0	0	0	0	0	0	0	0	0	0	0	0	0	0	0	0	0	0	0	0	0	0	0	0	0	0	0	0	0	0	0	0	0	0	0	0	0	0	0	0	0	0	0	0	0	0
	T3SS2	V. Campbelli HJ-2023rD2	0	0	0	0	0	0	0	0	0	0	0	0	0	0	0	0	0	0	0	0	0	0	0	0	0	0	0	0	0	0	0	0	0	0	0	0	0	0	0	0	0	0	0	0	0	0	0
	T3SS2	vscC2	0	0	0	0	0	0	0	0	0	0	0	0	0	0	0	0	0	0	0	0	0	0	0	0	0	0	0	0	0	0	0	0	0	0	0	0	0	0	0	0	0	0	0	0	0	0	0
	T3SS2	vscN2	0	0	0	0	0	0	0	0	0	0	0	0	0	0	0	0	0	0	0	0	0	0	0	0	0	0	0	0	0	0	0	0	0	0	0	0	0	0	0	0	0	0	0	0	0	0	0
	T6SS(Aeromonas)	--	0	0	0	0	0	0	0	0	0	0	0	0	0	0	0	0	0	0	0	0	0	0	0	0	0	0	0	0	0	0	0	0	0	0	0	0	0	0	0	0	0	0	0	0	0	0	0
	VAS effector proteins	hcp-1	0	0	0	0	0	0	0	0	0	0	0	0	0	0	0	0	0	0	0	0	0	0	0	0	0	0	0	0	0	0	0	0	0	0	0	0	0	0	0	0	0	0	0	0	0	0	0
	VAS effector proteins	hcp-2	0	0	0	0	0	0	0	0	0	0	0	0	0	0	0	0	0	0	0	0	0	0	0	0	0	0	0	0	0	0	0	0	0	0	0	0	0	0	0	0	0	0	0	0	0	0	0
	VAS effector proteins	vgrG-1	0	0	0	0	0	0	0	0	0	0	0	0	0	0	0	0	0	0	0	0	0	0	0	0	0	0	0	0	0	0	0	0	0	0	0	0	0	0	0	0	0	0	0	0	0	0	0
	VAS effector proteins	vgrG-2	0	0	0	0	0	0	0	0	0	0	0	0	0	0	0	0	0	0	0	0	0	0	0	0	0	0	0	0	0	0	0	0	0	0	0	0	0	0	0	0	0	0	0	0	0	0	0
	VAS effector proteins	vgrG-3	0	0	0	0	0	0	0	0	0	0	0	0	0	0	0	0	0	0	0	0	0	0	0	0	0	0	0	0	0	0	0	0	0	0	0	0	0	0	0	0	0	0	0	0	0	0	0
	VAS type VI secretion system	vasA	0	0	0	0	0	0	0	0	0	0	0	0	0	0	0	0	0	0	0	0	0	0	0	0	0	0	0	0	0	0	0	0	0	0	0	0	0	0	0	0	0	0	0	0	0	0	0
	VAS type VI secretion system	vasB	0	0	0	0	0	0	0	0	0	0	0	0	0	0	0	0	0	0	0	0	0	0	0	0	0	0	0	0	0	0	0	0	0	0	0	0	0	0	0	0	0	0	0	0	0	0	0
	VAS type VI secretion system	vasC	0	0	0	0	0	0	0	0	0	0	0	0	0	0	0	0	0	0	0	0	0	0	0	0	0	0	0	0	0	0	0	0	0	0	0	0	0	0	0	0	0	0	0	0	0	0	0
	VAS type VI secretion system	vasD	0	0	0	0	0	0	0	0	0	0	0	0	0	0	0	0	0	0	0	0	0	0	0	0	0	0	0	0	0	0	0	0	0	0	0	0	0	0	0	0	0	0	0	0	0	0	0
	VAS type VI secretion system	vasE	0	0	0	0	0	0	0	0	0	0	0	0	0	0	0	0	0	0	0	0	0	0	0	0	0	0	0	0	0	0	0	0	0	0	0	0	0	0	0	0	0	0	0	0	0	0	0
	VAS type VI secretion system	vasF	0	0	0	0	0	0	0	0	0	0	0	0	0	0	0	0	0	0	0	0	0	0	0	0	0	0	0	0	0	0	0	0	0	0	0	0	0	0	0	0	0	0	0	0	0	0	0
	VAS type VI secretion system	vasG	0	0	0	0	0	0	0	0	0	0	0	0	0	0	0	0	0	0	0	0	0	0	0	0	0	0	0	0	0	0	0	0	0	0	0	0	0	0	0	0	0	0	0	0	0	0	0
	VAS type VI secretion system	vasH	0	0	0	0	0	0	0	0	0	0	0	0	0	0	0	0	0	0	0	0	0	0	0	0	0	0	0	0	0	0	0	0	0	0	0	0	0	0	0	0	0	0	0	0	0	0	0
	VAS type VI secretion system	vasI	0	0	0	0	0	0	0	0	0	0	0	0	0	0	0	0	0	0	0	0	0	0	0	0	0	0	0	0	0	0	0	0	0	0	0	0	0	0	0	0	0	0	0	0	0	0	0
	VAS type VI secretion system	vasJ	0	0	0	0	0	0	0	0	0	0	0	0	0	0	0	0	0	0	0	0	0	0	0	0	0	0	0	0	0	0	0	0	0	0	0	0	0	0	0	0	0	0	0	0	0	0	0
	VAS type VI secretion system	vasK	0	0	0	0	0	0	0	0	0	0	0	0	0	0	0	0	0	0	0	0	0	0	0	0	0	0	0	0	0	0	0	0	0	0	0	0	0	0	0	0	0	0	0	0	0	0	0
	AAI/SCI-II T6SS(Escherichia)	aaiI	0	0	1	0	0	1	1	1	1	1	1	1	0	0	1	1	1	1	1	1	1	0	1	1	1	0	0	1	1	1	0	0	0	0	0	0	0	0	0	0	0	0	0	0	0	0	0
	Type IV secretion system(Brucella)	virB11	0	0	0	0	0	0	0	0	0	0	0	0	0	0	0	0	0	0	0	0	0	0	0	0	0	0	0	0	0	0	0	0	0	0	0	0	0	0	0	0	0	0	0	0	0	0	0
	Lvh (Legionella vir homologs) type IVA secretion system(Legionella)	virB	0	0	0	0	0	0	0	0	0	0	0	0	0	0	0	0	0	0	0	0	0	0	0	0	0	0	0	0	0	0	0	0	0	0	0	0	0	0	0	0	0	0	0	0	0	0	0
Toxin	Accessory cholera enterotoxin	ace	0	0	0	0	0	0	0	0	0	0	0	0	0	0	0	0	0	0	0	0	0	0	0	0	0	0	0	0	0	0	0	0	0	0	0	0	0	0	0	0	0	0	0	0	0	0	0
	Cholera toxin	ctxA	0	0	0	0	0	0	0	0	0	0	0	0	0	0	0	0	0	0	0	0	0	0	0	0	0	0	0	0	0	0	0	0	0	0	0	0	0	0	0	0	0	0	0	0	0	0	0
	Cholera toxin	ctxB	0	0	0	0	0	0	0	0	0	0	0	0	0	0	0	0	0	0	0	0	0	0	0	0	0	0	0	0	0	0	0	0	0	0	0	0	0	0	0	0	0	0	0	0	0	0	0
	Hemolysin/cytolysin	vvhA	0	0	0	0	0	0	0	0	0	0	0	0	0	0	0	0	0	0	0	0	0	0	0	0	0	0	0	0	0	0	0	0	0	0	0	0	0	0	0	0	0	0	0	0	0	0	0
	RTX toxin	rtxA	0	0	0	0	0	0	0	0	0	0	0	0	0	0	0	0	0	0	0	0	0	0	0	0	0	0	0	0	0	0	0	0	0	0	0	0	0	0	0	0	0	0	0	0	0	0	0
	RTX toxin	rtxB	0	0	0	0	0	0	0	0	0	0	0	0	0	0	0	0	0	0	0	0	0	0	0	0	0	0	0	0	0	0	0	0	0	0	0	0	0	0	0	0	0	0	0	0	0	0	0
	RTX toxin	rtxC	0	0	0	0	0	0	0	0	0	0	0	0	0	0	0	0	0	0	0	0	0	0	0	0	0	0	0	0	0	0	0	0	0	0	0	0	0	0	0	0	0	0	0	0	0	0	0
	RTX toxin	rtxD	0	0	0	0	0	0	0	0	0	0	0	0	0	0	0	0	0	0	0	0	0	0	0	0	0	0	0	0	0	0	0	0	0	0	0	0	0	0	0	0	0	0	0	0	0	0	0
	Thermolabile hemolysin	tlh	1	1	1	1	1	1	1	1	1	1	1	1	1	1	1	1	1	1	1	1	0	1	1	1	1	1	1	1	1	1	1	1	1	1	1	1	1	1	1	1	1	1	1	1	1	1	1
	Thermostable direct hemolysin	tdh	0	0	0	0	0	0	0	0	0	0	0	0	0	0	0	0	0	0	0	0	0	0	0	0	0	0	0	0	0	0	0	0	0	0	0	0	0	0	0	0	0	0	0	0	0	0	0
	V.cholerae cytolysin	hlyA	0	1	0	1	0	0	0	1	0	0	0	0	0	0	0	0	1	0	0	0	0	1	0	0	0	0	1	0	1	0	0	0	0	0	0	0	0	0	0	0	0	0	0	0	0	0	0
	Zonula occludens toxin	zot	0	0	0	0	0	0	0	0	0	0	0	0	0	0	0	0	0	0	0	0	0	0	0	0	0	0	0	0	0	0	0	0	0	0	0	0	0	0	0	0	0	0	0	0	0	0	0
	Aerolysin AerA/Cytotoxic enterotoxin Act(Aeromonas)	aerA/act	1	1	1	1	1	1	1	1	1	1	1	1	1	1	1	1	1	1	1	1	1	1	0	1	1	1	1	1	1	1	1	1	1	1	1	1	1	1	1	1	1	1	1	1	1	1	1
	Membrane-damaging toxin	vhpA	2	3	3	3	2	3	3	3	3	3	3	3	3	4	2	3	3	3	3	3	3	3	3	2	2	2	3	3	4	3	2	2	2	2	2	2	2	2	2	2	2	2	2	2	2	2	2
	Trehalose-recycling ABC transporter(Mycobacterium)	sugC	1	1	1	1	1	1	1	1	1	0	1	1	1	1	1	1	1	0	2	1	1	1	0	1	1	0	1	0	0	1	1	1	1	1	1	1	1	1	1	1	1	1	1	1	1	1	1
	LOS(Haemophilus)	lgtF	1	0	1	0	1	0	0	1	0	0	0	0	0	1	0	0	1	1	0	0	0	0	0	0	0	0	0	0	0	1	1	1	1	1	1	1	1	1	1	1	1	1	1	1	1	1	1
	O-antigen(Yersinia)	cpsB	1	0	0	0	1	0	0	0	0	0	0	0	0	0	0	0	0	0	0	0	1	0	0	0	0	0	0	0	0	0	1	1	1	1	1	1	1	1	1	1	1	1	1	1	1	1	1
	AcrAB(Klebsiella)	acrB	0	1	0	0	0	0	0	0	0	0	0	0	0	0	0	0	0	0	0	0	0	0	0	0	0	0	1	0	0	0	0	0	0	0	0	0	0	0	0	0	0	0	0	0	0	0	0
	Ymt(Yersinia)	ymt	0	0	0	0	0	0	0	0	0	1	0	0	0	0	0	0	0	0	0	0	0	0	1	0	0	0	0	0	0	0	0	0	0	0	0	0	0	0	0	0	0	0	0	0	0	0	0
	Phytotoxin phaseolotoxin(Pseudomonas)	cysC1	0	0	0	0	0	0	0	0	0	0	0	0	0	0	0	0	0	0	0	0	0	0	0	0	0	0	0	0	0	0	0	0	0	0	0	0	0	0	0	0	0	0	0	0	0	0	0
Endotoxin	LOS(Haemophilus)	opsX/rfaC	0	0	0	0	0	1	1	0	1	0	0	1	1	0	1	0	0	0	0	0	1	0	0	0	1	0	0	1	0	0	0	0	0	0	0	0	0	0	0	0	0	0	0	0	0	0	0
	LPS(Bordetella)	bplF	0	0	0	0	0	0	0	0	0	0	0	0	0	0	0	0	0	0	0	0	1	0	0	0	0	0	0	0	0	0	0	0	0	0	0	0	0	0	0	0	0	0	0	0	0	0	0
	LOS(Haemophilus)	kpsF	0	0	0	0	0	0	0	0	0	0	0	0	0	0	0	0	0	0	0	0	0	0	0	0	0	0	0	0	1	0	0	0	0	0	0	0	0	0	0	0	0	0	0	0	0	0	0
Immune Evasion	Activating isoform of PirB	pirA	0	0	0	0	0	0	0	0	0	1	0	0	0	0	0	0	0	0	0	1	1	0	1	0	0	0	0	1	0	0	0	0	0	0	0	0	0	0	0	0	0	0	0	0	0	0	0
	MHC-I	pirB	0	0	0	0	0	0	0	0	0	1	0	0	0	0	0	0	0	0	0	1	2	0	1	0	0	0	0	1	0	0	0	0	0	0	0	0	0	0	0	0	0	0	0	0	0	0	0
	LPS glucosylation(Shigella)	gtrB	0	1	0	0	0	0	0	0	0	0	0	0	0	0	0	0	0	0	0	0	0	0	0	0	0	0	1	0	0	0	0	0	0	0	0	0	0	0	0	0	0	0	0	0	0	0	0
	B. cereus exo-polysaccharide (BPS)(Bacillus)	bpsF	0	0	0	0	0	1	0	0	0	0	0	0	0	0	0	0	0	0	0	0	0	0	0	0	0	0	0	0	0	0	0	0	0	0	0	0	0	0	0	0	0	0	0	0	0	0	0
	Capsule(Neisseria)	siaC/synC	0	0	0	0	0	1	0	0	0	0	0	0	0	0	0	0	0	0	0	0	0	0	0	0	0	0	0	0	0	0	0	0	0	0	0	0	0	0	0	0	0	0	0	0	0	0	0
	B. cereus exo-polysaccharide (BPS)(Bacillus)	bpsE	0	0	0	0	0	0	0	0	0	0	0	0	0	0	1	0	0	0	0	0	0	0	0	0	0	0	0	2	0	0	0	0	0	0	0	0	0	0	0	0	0	0	0	0	0	0	0
	Capsule(Acinetobacter)	--	0	0	0	0	0	0	0	0	0	0	0	0	0	0	0	0	0	0	0	0	3	0	0	2	0	7	2	0	0	5	0	0	0	0	0	0	0	0	0	0	0	0	0	0	0	0	0
	LOS(Campylobacter)	--	0	0	0	0	0	0	0	0	0	0	0	0	0	0	0	0	0	0	0	0	0	0	0	1	0	0	0	0	0	1	0	0	0	0	0	0	0	0	0	0	0	0	0	0	0	0	0
	Capsule(Neisseria)	ctrD	0	0	0	0	0	0	0	0	0	0	0	0	0	0	0	0	0	0	0	0	0	0	0	0	0	0	0	0	1	0	0	0	0	0	0	0	0	0	0	0	0	0	0	0	0	0	0
	Capsule biosynthesis and transport(Campylobacter)	kpsF	0	0	0	0	0	0	0	0	0	0	0	0	0	3	0	0	0	0	0	0	0	0	0	0	0	1	0	0	0	0	0	0	0	0	0	0	0	0	0	0	0	0	0	0	0	0	0
	Capsule biosynthesis and transport(Campylobacter)	--	0	0	0	0	0	0	0	0	0	0	0	0	0	0	0	0	0	0	0	0	0	0	0	0	0	0	0	0	0	0	0	0	0	0	0	0	0	0	0	0	0	0	0	0	0	0	0
	LPS(Francisella)	--	0	0	0	0	0	0	0	0	0	0	0	0	0	0	0	0	0	0	0	0	0	0	0	0	0	0	0	0	0	0	0	0	0	0	0	0	0	0	0	0	0	0	0	0	0	0	0
	LPS(Francisella)	wbtI	0	0	0	0	0	0	1	0	0	0	0	0	0	0	0	0	0	0	0	0	0	0	0	0	1	0	0	0	0	0	0	0	0	0	0	0	0	0	0	0	0	0	0	0	0	0	0
Invasion	Enhanced entry proteins(Legionella)	lidL	0	0	0	0	0	0	0	0	0	0	1	0	0	0	0	0	0	0	0	0	0	0	0	0	0	0	0	0	0	0	0	0	0	0	0	0	0	0	0	0	0	0	0	0	0	0	0
Acid resistance	Urease(Helicobacter)	ureB	0	0	1	0	0	1	1	1	1	1	1	1	1	0	0	1	1	1	1	1	1	0	1	0	0	0	0	1	1	1	0	0	0	0	0	0	0	0	0	0	0	0	0	0	0	0	0
	Urease(Helicobacter)	ureG	0	0	0	0	0	0	0	0	0	0	0	0	0	0	0	0	0	0	0	0	0	0	0	0	0	0	0	0	0	0	0	0	0	0	0	0	0	0	0	0	0	0	0	0	0	0	0
Fimbrial adherence determinants	Stb(Salmonella)	stbA	0	0	0	0	0	0	1	0	1	1	0	0	1	0	0	1	0	0	1	1	1	0	1	1	0	0	0	0	1	0	0	0	0	0	0	0	0	0	0	0	0	0	0	0	0	0	0
Efflux pump	AcrAB(Klebsiella)	--	0	0	0	0	0	0	0	0	0	0	0	0	0	0	0	0	0	0	0	0	0	1	0	0	0	0	0	0	0	0	0	0	0	0	0	0	0	0	0	0	0	0	0	0	0	0	0
Others	Surface Proteins	SePro	1	1	1	1	1	1	1	1	1	1	1	1	1	1	1	1	1	1	1	1	1	1	1	1	1	1	1	1	1	1	1	1	1	1	1	1	1	1	1	1	1	1	1	1	1	1	1
Others	O-antigen(Yersinia)	manC	0	0	1	0	0	0	0	0	0	0	0	0	0	0	0	0	0	0	0	0	0	0	0	0	0	0	0	0	0	0	0	0	0	0	0	0	0	0	0	0	0	0	0	0	0	0	0
Others	O-antigen(Yersinia)	ddhA	0	0	0	0	0	0	0	0	0	0	0	0	0	0	0	0	0	0	0	0	0	0	0	0	0	0	0	0	0	0	0	0	0	0	0	0	0	0	0	0	0	0	0	0	0	0	0
Others	O-antigen(Yersinia)	--	0	0	0	0	0	0	0	0	0	0	0	0	0	0	0	0	0	0	0	0	0	0	0	0	0	0	0	0	0	0	0	0	0	0	0	0	0	0	0	0	0	0	0	0	0	0	0
[truncated: 54 more columns]

## Sheet: Table S7
Supplementary Table S7. Gene presence/absence matrix for 12 pirA/pirB-positive and 89 pirA/pirB-negative strains
Strain	Group	HAS37_RS23345	HAS37_RS23350	HAS37_RS23355	HAS37_RS23360	HAS37_RS23365	HAS37_RS23370	HAS37_RS20000	HAS37_RS20010	HAS37_RS20020	HAS37_RS20025	HAS37_RS20030	HAS37_RS20035	HAS37_RS21940	HAS37_RS21945	HAS37_RS21955	HAS37_RS21970	HAS37_RS21975	HAS37_RS24290	HAS37_RS24295	HAS37_RS24300	HAS37_RS24705	HAS37_RS21345	HAS37_RS21350	HAS37_RS21355	HAS37_RS21360	HAS37_RS21370	HAS37_RS21375	HAS37_RS15835	HAS37_RS15845	HAS37_RS15850	HAS37_RS15855	HAS37_RS15860	HAS37_RS15870	HAS37_RS15875	HAS37_RS15880	HAS37_RS15885	HAS37_RS15890	HAS37_RS15895	HAS37_RS15900	HAS37_RS15905	HAS37_RS15910	HAS37_RS18070	HAS37_RS18075	HAS37_RS18085	HAS37_RS18090	HAS37_RS18100	HAS37_RS18105	HAS37_RS18110
GCF_018475705.1	pirA/pirB-negative	1	1	1	1	1	1	1	1	1	1	1	1	1	1	1	1	1	1	1	1	1	1	1	1	1	1	1	1	1	1	1	1	1	1	1	1	1	1	1	1	1	1	1	1	1	1	1	1
GCF_024746015.1	pirA/pirB-negative	1	1	1	1	1	1	0	0	0	0	0	1	1	1	1	1	1	0	1	1	0	1	1	1	1	1	1	1	1	1	1	1	1	1	1	1	1	1	1	1	1	1	1	0	1	1	1	1
GCF_000818315.1	pirA/pirB-negative	1	1	1	1	1	1	0	0	0	0	0	1	1	1	1	1	1	0	1	1	0	1	1	1	1	1	1	1	1	1	1	1	1	1	1	1	1	1	1	1	1	1	1	1	1	1	1	1
GCF_046056745.1	pirA/pirB-positive	1	1	1	1	1	1	0	0	0	0	0	0	1	1	1	1	1	1	1	1	0	1	1	1	1	1	1	1	1	1	1	1	1	1	1	1	1	1	1	1	1	1	1	1	1	1	1	1
GCF_018475765.1	pirA/pirB-negative	1	1	1	1	1	1	1	1	1	1	1	1	1	1	1	1	1	1	1	1	1	1	1	1	1	1	1	1	1	1	1	1	1	1	1	1	1	1	1	1	1	1	1	1	1	1	1	1
GCF_045004265.1	pirA/pirB-negative	1	1	1	1	1	1	0	0	0	0	0	1	1	1	1	1	1	1	1	1	0	1	1	1	1	1	1	1	1	1	1	1	1	1	1	1	1	1	1	1	1	1	1	1	1	1	1	1
GCF_021397475.1	pirA/pirB-negative	1	1	1	1	1	1	0	0	0	0	0	1	1	1	1	1	1	1	1	1	1	1	1	1	1	1	1	1	1	1	1	1	1	1	1	1	1	1	1	1	1	0	1	0	1	1	1	1
GCF_022453845.1	pirA/pirB-negative	1	1	1	1	1	1	1	1	1	1	1	1	1	1	1	1	1	1	1	1	0	1	1	1	1	1	1	1	1	1	1	1	1	1	1	1	1	1	1	1	1	1	1	1	1	1	1	1
GCF_018476245.1	pirA/pirB-negative	1	1	1	1	1	1	1	1	1	1	1	1	1	1	1	1	1	1	1	1	1	1	1	1	1	1	1	1	1	1	1	1	1	1	1	1	1	1	1	1	1	1	1	1	1	1	1	1
GCF_018475805.1	pirA/pirB-negative	1	1	1	1	1	1	1	1	1	1	1	1	1	1	1	1	1	1	1	1	1	1	1	1	1	1	1	1	1	1	1	1	1	1	1	1	1	1	1	1	1	1	1	1	1	1	1	1
GCF_018475825.1	pirA/pirB-negative	1	1	1	1	1	1	1	1	1	1	1	1	1	1	1	1	1	1	1	1	1	1	1	1	1	1	1	1	1	1	1	1	1	1	1	1	1	1	1	1	1	1	1	1	1	1	1	1
GCF_024442155.1	pirA/pirB-negative	1	1	1	1	1	1	1	1	1	1	1	1	1	0	1	1	1	1	1	1	0	1	1	1	1	1	1	1	1	1	1	1	1	1	1	1	1	1	1	1	1	1	1	1	1	1	1	1
GCF_002027615.1	pirA/pirB-negative	1	1	1	1	1	1	0	0	0	0	0	1	1	1	1	1	1	1	1	1	0	1	1	1	1	1	1	1	1	1	1	1	1	1	1	1	1	1	1	1	1	1	1	1	1	1	1	1
GCF_000400345.1	pirA/pirB-negative	1	1	1	1	1	1	0	1	1	1	1	1	1	1	1	1	1	1	1	1	0	1	1	1	1	1	1	1	1	1	1	1	1	1	1	1	1	1	1	1	1	1	1	1	1	1	1	1
GCF_002893865.1	pirA/pirB-positive	1	1	1	1	1	1	0	0	0	0	0	1	1	1	1	1	1	1	1	1	0	1	1	1	1	1	1	1	1	1	1	1	1	1	1	1	1	1	1	1	1	1	1	1	1	1	1	1
GCF_018476055.1	pirA/pirB-negative	1	1	1	1	1	1	1	1	1	1	1	1	1	1	1	1	1	1	1	1	1	1	1	1	1	1	1	1	1	1	1	1	1	1	1	1	1	1	1	1	1	1	1	1	1	1	1	1
GCF_036533435.1	pirA/pirB-positive	1	1	1	1	1	1	0	0	0	0	0	1	1	1	1	1	1	1	1	1	0	1	1	0	1	1	0	1	1	1	1	0	1	1	1	1	1	1	1	1	1	1	1	1	1	1	1	1
GCF_002163755.1	pirA/pirB-negative	1	1	1	1	1	1	1	1	1	1	1	1	1	1	1	1	1	1	1	1	0	1	1	1	1	1	1	1	1	1	1	1	1	1	1	1	1	1	1	1	1	1	1	1	1	1	1	1
GCF_001991055.1	pirA/pirB-negative	1	1	1	1	1	1	0	0	0	0	0	1	1	1	1	1	1	0	1	1	0	1	1	1	1	0	1	1	1	1	1	1	1	1	1	1	1	1	1	1	1	1	1	1	1	1	1	1
GCF_036533875.1	pirA/pirB-positive	1	1	1	1	1	1	0	0	0	0	0	1	1	1	1	1	1	1	1	1	0	1	1	1	1	1	1	1	1	1	1	1	1	1	1	1	1	1	1	1	1	1	1	1	1	1	1	1
GCF_018476375.1	pirA/pirB-negative	1	1	1	1	1	1	1	1	1	1	1	1	1	1	1	1	1	1	1	1	1	1	1	1	1	1	1	1	1	1	1	1	1	1	1	1	1	1	1	1	1	1	1	1	1	1	1	1
GCF_036533495.1	pirA/pirB-positive	1	1	1	1	1	1	0	0	0	0	0	1	1	1	1	1	1	1	1	1	0	1	1	1	1	1	1	1	1	1	1	1	1	1	1	1	1	1	1	1	1	1	1	1	1	1	1	1
GCF_044496695.1	pirA/pirB-negative	1	1	1	1	1	1	0	0	0	0	0	1	1	1	1	1	1	0	1	1	0	1	1	1	1	1	1	1	1	1	1	1	1	1	1	1	1	1	1	1	1	1	1	1	1	1	1	1
GCF_011806535.1	pirA/pirB-negative	1	1	0	1	1	1	0	0	0	0	0	0	1	1	1	1	1	0	1	1	0	1	1	1	1	1	1	1	1	0	0	1	1	1	1	1	1	1	1	1	1	1	1	1	1	1	1	1
GCF_000017705.1	pirA/pirB-negative	1	1	1	1	1	1	1	1	1	1	1	1	1	1	1	1	1	1	1	1	1	1	1	1	1	1	1	1	1	1	1	1	1	1	1	1	1	1	1	1	1	1	1	1	1	1	1	1
GCF_014769105.1	pirA/pirB-negative	1	1	1	1	1	1	0	0	0	0	0	1	1	1	1	1	1	0	1	1	0	1	1	1	1	1	0	1	1	1	1	1	1	1	1	1	1	1	1	1	1	1	1	1	1	1	1	1
GCF_018476255.1	pirA/pirB-negative	1	1	1	1	1	1	1	1	1	1	1	1	1	1	1	1	1	1	1	1	1	1	1	1	1	1	1	1	1	1	1	1	1	1	1	1	1	1	1	1	1	1	1	1	1	1	1	1
GCF_018476365.1	pirA/pirB-negative	1	1	1	1	1	1	1	1	1	1	1	1	1	1	1	1	1	1	1	1	1	1	1	1	1	1	1	1	1	1	1	1	1	1	1	1	1	1	1	1	1	1	1	1	1	1	1	1
GCF_020859525.1	pirA/pirB-negative	1	1	1	1	1	1	0	0	0	0	0	1	1	1	1	1	1	1	1	1	0	1	1	1	1	1	1	1	1	1	1	1	1	1	1	1	1	1	1	1	1	1	1	1	1	1	1	1
GCF_000464435.1	pirA/pirB-negative	1	1	1	1	1	1	1	1	1	1	1	1	1	1	1	1	1	1	1	1	1	1	1	1	1	1	1	1	1	1	1	1	1	1	1	1	1	1	1	1	1	1	1	1	1	1	1	1
GCF_001185515.1	pirA/pirB-negative	1	1	1	1	1	1	0	1	1	1	1	0	1	1	1	1	1	0	1	1	0	1	0	1	1	1	1	1	1	0	0	1	1	1	1	1	1	1	1	1	1	1	1	1	1	1	1	1
GCF_018476155.1	pirA/pirB-negative	1	1	1	1	1	1	1	1	1	1	1	1	1	1	1	1	1	1	1	1	1	1	1	1	1	1	1	1	1	1	1	1	1	1	1	1	1	1	1	1	1	1	1	1	1	1	1	1
GCF_018476145.1	pirA/pirB-negative	1	1	1	1	1	1	1	1	1	1	1	1	1	1	1	1	1	1	1	1	1	1	1	1	1	1	1	1	1	1	1	1	1	1	1	1	1	1	1	1	1	1	1	1	1	1	1	1
GCF_024442175.1	pirA/pirB-negative	1	1	1	1	1	1	1	1	1	1	1	1	1	1	1	1	1	1	1	1	0	1	1	1	1	1	1	1	1	1	1	1	1	1	1	1	1	1	1	1	1	1	1	1	1	1	1	1
GCF_002142655.1	pirA/pirB-positive	1	1	1	1	1	1	0	0	0	0	0	1	1	1	1	1	1	0	1	1	0	1	1	1	1	1	1	1	1	1	1	1	1	1	1	1	1	1	1	1	1	1	1	1	1	1	1	1
GCF_045004285.1	pirA/pirB-negative	1	1	1	1	1	1	0	0	0	0	0	1	1	1	1	1	1	1	1	1	0	1	1	1	1	1	1	1	1	1	1	1	1	1	1	1	1	1	1	1	1	1	1	1	1	1	1	1
GCF_028743655.1	pirA/pirB-negative	1	1	1	1	1	1	1	1	1	1	1	1	1	1	1	1	1	1	1	1	0	1	1	1	1	1	1	1	1	1	1	1	1	1	1	1	1	1	1	1	1	1	1	1	1	1	1	1
GCF_018475985.1	pirA/pirB-negative	1	1	1	1	1	1	1	1	1	1	1	1	1	1	1	1	1	1	1	1	1	1	1	1	1	1	1	1	1	1	1	1	1	1	1	1	1	1	1	1	1	1	1	1	1	1	1	1
GCF_963861305.1	pirA/pirB-negative	1	1	1	1	1	1	0	1	1	1	1	1	1	1	1	1	1	1	1	1	0	1	1	1	1	1	1	1	1	1	1	1	1	1	1	1	1	1	1	1	1	1	1	1	1	1	1	1
GCF_018475745.1	pirA/pirB-negative	1	1	1	1	1	1	1	1	1	1	1	1	1	1	1	1	1	1	1	1	1	1	1	1	1	1	1	1	1	1	1	1	1	1	1	1	1	1	1	1	1	1	1	1	1	1	1	1
GCF_963864815.1	pirA/pirB-negative	1	1	1	1	1	1	0	1	1	1	1	1	1	1	1	1	1	1	1	1	0	1	1	1	1	1	1	1	1	1	1	1	1	1	1	1	1	1	1	1	1	1	1	1	1	1	1	1
GCF_045004295.1	pirA/pirB-negative	1	1	1	1	1	1	0	0	0	0	0	1	1	1	1	1	1	1	1	1	0	1	1	1	1	1	1	1	1	1	1	1	1	1	1	1	1	1	1	1	1	1	1	1	1	1	1	1
GCF_024442215.1	pirA/pirB-negative	1	1	1	1	1	1	1	1	1	1	1	1	1	0	1	1	1	1	1	1	0	1	1	1	1	1	1	1	1	1	1	1	1	1	1	1	1	1	1	1	1	1	1	1	1	1	1	1
GCF_948151475.1	pirA/pirB-negative	1	1	1	1	1	1	1	1	1	1	1	1	1	1	0	1	1	1	1	1	0	1	1	1	1	1	1	1	1	1	1	1	1	1	1	1	1	1	1	1	1	1	1	1	1	1	1	1
GCF_002954505.1	pirA/pirB-negative	1	1	1	1	1	1	0	0	0	0	0	1	1	1	1	1	1	1	1	1	0	1	1	1	1	1	1	1	1	1	1	1	1	1	1	0	1	1	1	1	1	1	1	1	1	1	1	1
GCF_002906455.1	pirA/pirB-negative	1	1	1	1	1	1	0	0	0	0	0	1	1	1	1	1	1	1	1	1	0	1	1	1	1	1	1	1	1	1	1	1	1	1	1	1	1	1	1	1	1	1	1	1	1	1	1	1
GCF_000772655.1	pirA/pirB-negative	1	1	1	1	1	1	0	0	0	0	0	1	1	1	1	1	1	0	1	1	0	1	1	1	1	1	1	1	1	1	1	1	1	1	1	1	1	1	1	1	1	1	1	1	1	1	1	1
GCF_018476225.1	pirA/pirB-negative	1	1	1	1	1	1	1	1	1	1	1	1	1	1	1	1	1	1	1	1	1	1	1	1	1	1	1	1	1	1	1	1	1	1	1	1	1	1	1	1	1	1	1	1	1	1	1	1
GCF_018476345.1	pirA/pirB-negative	1	1	1	1	1	1	1	1	1	1	1	1	1	1	1	1	1	1	1	1	1	1	1	1	1	1	1	1	1	1	1	1	1	1	1	1	1	1	1	1	1	1	1	1	1	1	1	1
GCF_000400205.1	pirA/pirB-negative	1	1	1	1	1	1	0	0	0	0	0	1	1	1	1	1	1	1	1	1	0	1	1	1	1	1	1	1	1	1	1	1	1	1	1	1	1	1	1	1	1	1	1	1	1	1	1	1
GCF_001185385.1	pirA/pirB-negative	1	1	1	1	0	0	0	1	1	1	0	1	1	1	1	1	1	0	1	1	0	1	1	0	1	1	1	1	1	1	0	1	1	1	0	1	0	0	0	1	0	0	0	1	1	1	1	1
GCF_018476385.1	pirA/pirB-negative	1	1	1	1	1	1	1	1	1	1	1	1	1	1	1	1	1	1	1	1	1	1	1	1	1	1	1	1	1	1	1	1	1	1	1	1	1	1	1	1	1	1	1	1	1	1	1	1
GCF_003691485.1	pirA/pirB-positive	1	1	1	1	1	1	0	0	0	0	0	1	1	1	1	1	1	1	1	1	0	1	1	1	1	1	1	1	1	1	1	1	1	1	1	1	1	1	1	1	1	1	1	1	1	1	1	1
GCF_000818335.1	pirA/pirB-positive	1	1	1	1	1	1	0	0	0	0	0	1	1	1	1	1	1	1	1	1	0	1	1	1	1	1	1	1	1	1	1	1	1	1	1	1	1	1	1	1	1	1	1	1	1	1	1	1
GCF_001969325.1	pirA/pirB-negative	1	1	1	1	1	1	0	0	0	0	0	1	1	1	1	1	1	0	1	1	0	1	1	1	1	1	1	1	1	1	1	1	1	1	1	1	1	1	1	1	1	1	1	1	1	1	1	1
GCF_002078065.1	pirA/pirB-negative	1	1	1	1	1	1	0	0	0	0	0	1	1	1	1	1	1	1	1	1	0	1	1	1	1	1	1	1	1	1	1	1	1	1	1	1	1	1	1	1	1	1	1	1	1	1	1	1
GCF_018475845.1	pirA/pirB-negative	1	1	1	1	1	1	1	1	1	1	1	1	1	1	1	1	1	1	1	1	1	1	1	1	1	1	1	1	1	1	1	1	1	1	1	1	1	1	1	1	1	1	1	1	1	1	1	1
GCF_018476265.1	pirA/pirB-negative	1	1	1	1	1	1	1	1	1	1	1	1	1	1	1	1	1	1	1	1	1	1	1	1	1	1	1	1	1	1	1	1	1	1	1	1	1	1	1	1	1	1	1	1	1	1	1	1
GCF_018476475.1	pirA/pirB-negative	1	1	1	1	1	1	1	1	1	1	1	1	1	1	1	1	1	1	1	1	1	1	1	1	1	1	1	1	1	1	1	1	0	1	1	1	1	1	0	1	1	1	1	1	1	1	1	1
GCF_000818295.1	pirA/pirB-negative	1	1	1	1	1	1	0	0	0	0	0	1	1	1	1	1	1	0	1	1	0	1	1	1	1	1	1	1	1	1	1	1	1	1	1	1	1	1	1	1	1	1	1	1	1	1	1	1
GCF_018476105.1	pirA/pirB-negative	1	1	1	1	1	1	1	1	1	1	1	1	1	1	1	1	1	1	1	1	1	1	1	1	1	1	1	1	1	1	1	1	1	1	1	1	1	1	1	1	1	1	1	1	1	1	1	1
GCF_001185265.1	pirA/pirB-negative	1	1	1	1	1	1	0	0	0	0	0	1	1	1	1	1	1	0	1	1	0	1	1	1	1	1	1	1	1	1	1	1	1	1	1	1	1	1	1	1	1	1	1	1	1	1	1	1
GCF_018476065.1	pirA/pirB-negative	1	1	1	1	1	1	1	1	1	1	1	1	1	1	1	1	1	1	1	1	1	1	1	1	1	1	1	1	1	1	1	1	1	1	1	1	1	1	1	1	1	1	1	1	1	1	1	1
GCF_024442235.1	pirA/pirB-negative	1	1	1	1	1	1	1	1	1	1	1	1	1	1	1	1	1	1	1	1	0	1	1	1	1	1	1	1	1	1	1	1	1	1	1	1	1	1	1	1	1	1	1	1	1	1	1	1
GCF_018476185.1	pirA/pirB-negative	1	1	1	1	1	1	1	1	1	1	1	1	1	1	1	1	1	1	1	1	1	1	1	1	1	1	1	1	1	1	1	1	1	1	1	1	1	1	1	1	1	1	1	1	1	1	1	1
GCF_024442195.1	pirA/pirB-negative	1	1	1	1	1	1	1	1	1	1	1	0	1	0	1	1	1	1	1	1	0	1	1	1	1	1	1	1	1	1	1	1	1	1	1	1	1	1	1	1	1	1	1	1	1	1	1	1
GCF_018476425.1	pirA/pirB-negative	1	1	1	1	1	1	1	1	1	1	1	1	1	1	1	1	1	1	1	1	1	1	1	1	1	1	1	1	1	1	1	0	1	1	1	1	1	1	1	1	1	0	1	1	1	1	1	1
GCF_000818235.1	pirA/pirB-negative	1	1	1	1	1	1	0	0	0	0	0	1	1	1	1	1	1	1	1	1	0	1	1	1	1	1	1	1	1	1	1	1	1	1	1	1	1	1	1	1	1	1	1	1	1	1	1	1
GCF_018476465.1	pirA/pirB-negative	1	1	1	1	1	1	1	0	1	1	1	1	1	1	1	1	1	1	1	1	1	1	1	1	1	1	1	1	1	1	0	0	1	1	1	1	1	1	1	1	1	1	1	1	1	1	1	1
GCF_018475785.1	pirA/pirB-negative	1	1	1	1	1	1	1	1	1	1	1	1	1	1	1	1	1	1	1	1	1	1	1	1	1	1	1	1	1	1	1	1	1	1	1	1	1	1	1	1	1	1	1	1	1	1	1	1
GCF_036533895.1	pirA/pirB-positive	1	1	1	1	1	1	0	0	0	0	0	1	1	1	1	1	1	1	1	1	0	0	1	1	1	1	1	1	1	1	1	1	1	1	1	1	1	1	1	1	1	0	0	1	1	1	1	1
GCF_001185275.1	pirA/pirB-negative	1	1	1	1	1	1	0	0	0	0	0	1	1	1	1	1	1	0	1	1	1	1	1	1	1	1	1	1	1	1	1	1	1	1	1	1	1	1	1	1	1	1	1	1	1	1	1	1
GCF_020782055.1	pirA/pirB-negative	1	1	1	1	1	1	1	1	1	1	1	1	1	1	1	1	1	1	1	1	0	1	1	1	1	1	1	1	1	1	1	1	1	1	1	1	1	1	1	1	1	1	1	1	1	1	1	1
GCF_018475965.1	pirA/pirB-negative	1	1	1	1	1	1	1	1	1	1	1	1	1	1	1	1	1	1	1	1	1	1	1	1	1	1	1	1	1	1	1	1	1	1	1	1	1	1	1	1	1	1	1	1	1	1	1	1
GCF_018476305.1	pirA/pirB-negative	1	1	1	1	1	1	1	1	1	1	1	1	1	1	1	1	1	1	1	1	1	1	1	1	1	1	1	1	1	1	1	1	1	1	1	1	1	1	1	1	1	1	1	1	1	1	1	1
GCF_003312585.1	pirA/pirB-negative	1	1	1	1	1	1	1	1	1	1	1	1	1	0	1	1	1	0	1	1	0	1	1	1	1	1	1	1	1	1	1	1	1	1	1	1	1	1	1	1	1	1	1	1	1	1	1	1
GCF_000818355.1	pirA/pirB-negative	1	1	1	1	1	1	0	0	0	0	0	1	1	1	1	1	1	1	1	1	0	1	1	1	1	1	1	1	1	1	1	1	1	1	1	1	1	1	1	1	1	1	1	1	1	1	1	1
GCF_036533975.1	pirA/pirB-positive	1	1	1	1	1	1	0	0	0	0	0	1	1	1	1	1	1	1	1	1	0	0	1	0	1	1	1	1	1	0	1	1	1	1	1	1	1	1	1	0	1	1	1	0	1	1	0	1
GCF_045004305.1	pirA/pirB-negative	1	1	1	1	1	1	0	0	0	0	0	1	1	1	1	1	1	0	1	1	0	1	1	1	1	1	1	1	1	1	1	1	1	1	1	1	1	1	1	1	1	1	1	1	1	1	1	1
GCF_002140055.1	pirA/pirB-positive	1	1	1	1	1	1	0	0	0	0	0	1	1	1	1	1	1	0	1	1	0	1	1	1	1	1	1	1	1	1	1	1	1	1	1	1	1	1	1	1	1	1	1	1	1	1	1	1
GCF_963872955.1	pirA/pirB-negative	1	1	1	1	1	1	1	1	1	1	1	1	1	1	1	1	1	1	1	1	0	1	1	1	1	1	1	1	1	1	1	1	1	1	1	1	1	1	1	1	1	1	1	1	1	1	1	1
GCF_018476325.1	pirA/pirB-negative	1	1	1	1	1	1	1	1	1	1	1	1	1	1	1	1	1	1	1	1	1	1	1	1	1	1	1	1	1	1	1	1	1	1	1	1	1	1	1	1	1	1	1	1	1	1	1	1
GCF_045004315.1	pirA/pirB-negative	1	1	1	1	1	1	0	0	0	0	0	1	1	1	1	1	1	0	1	1	0	1	1	1	1	1	1	1	1	1	1	1	1	1	1	1	1	1	1	1	1	1	1	1	1	1	1	1
GCF_018475935.1	pirA/pirB-negative	1	1	1	1	1	1	1	1	1	1	1	1	1	1	1	1	1	1	1	1	1	1	1	1	1	1	1	1	1	1	1	1	1	1	1	1	1	1	1	1	1	1	1	1	1	1	1	1
GCF_046056945.1	pirA/pirB-negative	1	1	1	1	1	1	0	0	0	0	0	1	1	1	1	1	1	1	1	1	0	1	1	1	1	1	1	1	1	1	1	1	1	1	1	0	1	1	1	1	1	1	1	1	1	1	1	1
GCF_018475725.1	pirA/pirB-negative	1	1	1	1	1	1	1	1	1	1	1	1	1	1	1	1	1	1	1	1	1	1	1	1	1	1	1	1	1	1	1	1	1	1	1	1	1	1	1	1	1	1	1	1	1	1	1	1
GCF_018476125.1	pirA/pirB-negative	1	1	1	1	1	1	1	1	1	1	1	1	1	1	1	1	1	1	1	1	1	1	1	1	1	1	1	1	1	1	1	1	1	1	1	1	1	1	1	1	1	1	1	1	1	1	1	1
GCF_018475905.1	pirA/pirB-negative	1	1	1	1	1	1	1	1	1	1	1	1	1	1	1	1	1	1	1	1	1	1	1	1	1	1	1	1	1	1	1	1	1	1	1	1	1	1	1	1	1	1	1	1	1	1	1	1
GCF_002906475.1	pirA/pirB-negative	1	1	1	1	1	1	1	1	1	1	1	1	1	1	1	1	1	1	1	1	0	1	1	1	1	1	1	1	1	1	1	1	1	1	1	1	1	1	1	1	1	1	1	1	1	1	1	1
GCF_018475865.1	pirA/pirB-negative	1	1	1	1	1	1	1	1	1	1	1	1	1	1	1	1	1	1	1	1	1	1	1	1	1	1	1	1	1	1	1	1	1	1	1	1	1	1	1	1	1	1	1	1	1	1	1	1
GCF_018475915.1	pirA/pirB-negative	1	1	1	1	1	1	1	1	1	1	1	1	1	1	1	1	1	1	1	1	1	1	1	1	1	1	1	1	1	1	1	1	1	1	1	1	1	1	1	1	1	1	1	1	1	1	1	1
GCF_043420345.1	pirA/pirB-negative	1	1	1	1	1	1	0	0	0	0	0	1	1	1	1	1	1	1	1	1	0	1	1	1	1	1	1	1	1	1	1	1	1	1	1	1	1	1	1	1	1	1	1	1	1	1	1	1
GCF_018476195.1	pirA/pirB-negative	1	1	1	1	1	1	1	1	1	1	1	1	1	1	1	1	1	1	1	1	1	1	1	1	1	1	1	1	1	1	1	1	1	1	1	1	1	1	1	1	1	1	1	1	1	1	1	1
GCF_018476025.1	pirA/pirB-negative	1	1	1	1	1	1	1	1	1	1	1	1	1	1	1	1	1	1	1	1	1	1	1	1	1	1	1	1	1	1	1	1	1	1	1	1	1	1	1	1	1	1	1	1	1	1	1	1
GCF_018475885.1	pirA/pirB-negative	1	1	1	1	1	1	1	1	1	1	1	1	1	1	1	1	1	1	1	1	1	1	1	1	1	1	1	1	1	1	1	1	1	1	1	1	1	1	1	1	1	1	1	1	1	1	1	1
GCF_018476045.1	pirA/pirB-negative	1	1	1	1	1	1	1	1	1	1	1	1	1	1	1	1	1	1	1	1	1	1	1	1	1	1	1	1	1	1	1	1	1	1	1	1	1	1	1	1	1	1	1	1	1	1	1	1
GCF_018476005.1	pirA/pirB-negative	1	1	1	1	1	1	1	1	1	1	1	1	1	1	1	1	1	1	1	1	1	1	1	1	1	1	1	1	1	1	1	1	1	1	1	1	1	1	1	1	1	1	1	1	1	1	1	1
GCF_043642025.1	pirA/pirB-negative	1	1	1	1	1	1	0	0	0	0	0	1	1	1	1	1	1	1	1	1	0	1	1	1	1	1	1	1	1	1	1	1	1	1	1	1	1	1	1	1	1	1	1	1	1	1	1	1
GCF_000259875.1	pirA/pirB-negative	1	1	1	1	1	1	0	1	1	1	1	1	1	0	1	1	1	1	1	1	0	1	1	1	1	1	1	1	1	1	1	1	1	1	1	1	1	1	1	1	1	1	1	1	1	1	1	1
V. campbellii HJ-2023n	pirA/pirB-negative	1	1	1	1	1	1	0	0	0	0	0	1	1	1	1	1	0	0	1	1	0	1	1	1	1	1	1	1	1	1	1	1	1	1	1	1	1	1	1	1	1	1	1	1	1	1	1	1
V. campbellii HJ-2023	pirA/pirB-positive	1	1	1	1	1	1	0	0	0	0	0	1	1	1	1	1	1	0	1	1	0	1	1	1	1	1	1	1	1	1	1	1	1	1	1	1	1	1	1	1	1	1	1	1	1	1	1	1
[truncated: 5,000 more columns]

## Sheet: Table S8
Supplementary Table S8. Profiles of insertion sequence (IS) elements: family classification and counts in chromosomes and plasmids
Accession	region_type	IS110	IS21	IS3	IS4	IS5	IS630	IS66	ISAS1	ISL3	ISNCY	IS30	IS481	IS1	IS200/IS605	IS256	IS6	IS91	new	IS982	IS1634
GCF_000017705	chromosome	36	3	37	200	51	69	55	1	3	4	0	0	0	0	0	0	0	3	0	0
GCF_000259875	chromosome	4	1	0	0	2	0	1	0	0	0	1	0	0	0	1	0	0	0	0	0
GCF_000400205	chromosome	1	1	0	0	0	0	0	0	0	1	0	0	0	0	0	0	0	0	0	0
GCF_000400345	chromosome	1	1	0	0	1	0	0	0	0	2	5	0	1	0	1	0	0	0	0	0
GCF_000464435	chromosome	34	4	36	170	49	93	34	1	4	4	0	0	0	0	0	0	0	17	0	0
GCF_000772655	chromosome	0	1	1	0	0	0	0	0	0	1	2	0	0	0	0	0	0	0	0	0
GCF_000818235	chromosome	0	1	0	0	0	0	0	0	0	4	0	0	0	0	0	0	0	0	0	0
GCF_000818295	chromosome	0	1	2	0	0	0	0	0	0	4	0	0	0	0	0	0	0	0	0	0
GCF_000818315	chromosome	0	1	1	0	0	0	0	0	0	1	1	0	0	1	0	0	1	0	0	0
GCF_000818335	chromosome	0	1	2	0	1	0	1	0	0	1	0	0	0	0	0	0	0	0	0	0
GCF_000818355	chromosome	0	1	1	0	0	0	0	0	0	1	0	0	0	0	0	0	0	0	0	0
GCF_001185265	chromosome	0	1	0	0	0	0	0	0	0	0	0	0	0	0	0	0	0	0	0	0
GCF_001185275	chromosome	0	1	1	4	1	0	0	0	0	0	1	0	0	1	0	0	0	0	0	0
GCF_001185385	chromosome	3	1	2	2	0	0	0	0	5	0	0	0	0	0	0	0	0	0	0	0
GCF_001185515	chromosome	0	1	1	0	0	0	0	0	0	0	0	0	0	0	0	0	0	0	0	0
GCF_001969325	chromosome	0	0	0	0	2	0	0	0	0	4	0	0	0	0	0	0	0	0	0	0
GCF_001991055	chromosome	0	1	2	1	0	0	0	1	0	2	2	0	0	0	0	0	0	0	0	0
GCF_002027615	chromosome	0	0	0	0	0	0	0	0	0	3	1	0	0	0	0	0	0	0	0	0
GCF_002078065	chromosome	0	1	0	0	0	0	0	0	0	1	0	0	0	0	0	0	0	0	0	0
GCF_002140055	chromosome	0	1	0	0	5	0	0	0	0	3	0	0	0	0	0	0	0	0	0	0
GCF_002142655	chromosome	0	1	0	0	0	17	0	0	0	1	7	0	0	0	0	0	0	0	0	0
GCF_002163755	chromosome	1	1	1	0	2	0	0	0	0	2	2	0	1	4	1	0	0	0	0	0
GCF_002893865	chromosome	0	1	12	0	1	0	1	0	0	1	0	0	0	0	0	0	0	0	0	0
GCF_002906455	chromosome	3	1	9	1	52	11	25	0	0	1	2	0	1	1	5	0	3	0	0	0
GCF_002906475	chromosome	1	1	5	0	2	0	0	0	0	1	5	0	0	0	0	0	0	0	0	0
GCF_002954505	chromosome	3	1	2	1	5	1	1	2	0	0	0	0	0	0	0	0	0	0	1	0
GCF_003312585	chromosome	10	1	1	0	3	0	1	0	0	0	4	0	0	0	1	0	0	0	0	0
GCF_003691485	chromosome	0	2	5	5	5	1	0	0	0	3	13	0	0	4	0	0	0	0	0	0
GCF_011806535	chromosome	0	1	1	2	0	1	0	0	0	2	1	0	0	0	0	0	0	0	0	0
GCF_014769105	chromosome	0	1	2	0	0	0	1	0	0	1	2	1	0	0	0	0	0	0	0	0
GCF_018475705	chromosome	3	1	1	11	5	6	2	0	1	0	0	0	0	0	0	0	0	0	0	0
GCF_018475725	chromosome	2	2	1	4	8	3	1	0	1	1	0	0	0	0	0	0	0	0	0	0
GCF_018475745	chromosome	1	1	1	9	9	4	4	0	1	0	0	0	0	0	0	0	0	0	0	0
GCF_018475765	chromosome	2	1	1	7	5	5	2	0	1	0	0	0	0	0	0	0	0	0	0	0
GCF_018475785	chromosome	1	1	0	8	7	5	1	0	1	0	0	0	0	0	0	0	0	0	0	0
GCF_018475805	chromosome	1	1	1	8	7	5	2	0	1	1	0	0	0	0	0	0	0	0	0	0
GCF_018475825	chromosome	2	1	1	8	6	3	2	0	1	0	0	0	0	0	0	0	0	0	0	0
GCF_018475845	chromosome	3	1	1	5	7	6	3	0	1	1	0	0	0	0	0	0	0	0	0	0
GCF_018475865	chromosome	1	1	1	5	9	6	2	0	1	1	0	0	0	0	0	0	0	0	0	0
GCF_018475885	chromosome	2	1	0	7	4	4	2	0	1	0	0	0	0	0	0	0	0	0	0	0
GCF_018475905	chromosome	2	1	1	7	6	5	1	0	1	0	0	0	0	0	0	0	0	0	0	0
GCF_018475915	chromosome	2	1	1	8	9	4	3	0	1	1	0	0	0	0	0	0	0	0	0	0
GCF_018475935	chromosome	1	1	0	6	8	7	2	0	1	0	0	0	0	0	0	0	0	0	0	0
GCF_018475965	chromosome	2	1	1	8	9	5	2	0	1	0	0	0	0	0	0	0	0	0	0	0
GCF_018475985	chromosome	1	1	1	9	8	6	2	0	1	0	0	0	0	0	0	0	0	0	0	0
GCF_018476005	chromosome	1	1	0	5	8	5	1	0	1	1	0	0	0	0	0	0	0	0	0	0
GCF_018476025	chromosome	1	1	1	4	7	5	2	0	2	1	0	0	0	0	0	0	0	0	0	0
GCF_018476045	chromosome	1	1	1	5	9	5	3	0	1	1	0	0	0	0	0	0	0	0	0	0
GCF_018476055	chromosome	2	1	1	7	7	5	3	0	1	0	0	0	0	0	0	0	0	0	0	0
GCF_018476065	chromosome	3	2	1	8	7	5	1	0	1	0	0	0	0	0	0	0	0	0	0	0
GCF_018476105	chromosome	1	1	1	11	8	5	2	0	1	1	0	0	0	0	0	0	0	0	0	0
GCF_018476125	chromosome	1	2	1	7	7	5	2	0	1	0	0	0	0	0	0	0	0	0	0	0
GCF_018476145	chromosome	2	1	0	6	6	6	2	0	1	0	0	0	0	0	0	0	0	0	0	0
GCF_018476155	chromosome	2	2	0	7	8	4	2	0	1	0	0	0	0	0	0	0	0	0	0	0
GCF_018476185	chromosome	1	1	0	7	8	3	1	0	1	1	0	0	0	0	0	0	0	0	0	0
GCF_018476195	chromosome	1	1	1	4	8	5	2	0	1	1	0	0	0	0	0	0	0	0	0	0
GCF_018476225	chromosome	2	1	1	10	7	3	1	0	1	1	0	0	0	0	0	0	0	0	0	0
GCF_018476245	chromosome	1	2	0	6	7	5	3	0	1	0	0	0	0	0	0	0	0	0	0	0
GCF_018476255	chromosome	1	1	1	7	8	5	1	0	1	1	0	0	0	0	0	0	0	0	0	0
GCF_018476265	chromosome	1	1	1	7	8	4	3	0	1	1	0	0	0	0	0	0	0	0	0	0
GCF_018476305	chromosome	2	1	1	6	6	4	2	0	1	1	0	0	0	0	0	0	0	0	0	0
GCF_018476325	chromosome	1	1	0	10	8	4	2	0	1	1	0	0	0	0	0	0	0	0	0	0
GCF_018476345	chromosome	2	1	1	7	7	3	2	0	1	1	0	0	0	0	0	0	0	0	0	0
GCF_018476365	chromosome	1	1	0	4	6	6	4	0	1	0	0	0	0	0	0	0	0	0	0	0
GCF_018476375	chromosome	1	1	1	4	6	5	2	0	1	0	0	0	0	0	0	0	0	0	0	0
GCF_018476385	chromosome	3	2	1	9	6	4	1	0	1	0	0	0	0	0	0	0	0	0	0	0
GCF_018476425	chromosome	4	3	1	7	5	3	1	0	1	0	0	0	0	0	0	0	0	0	0	0
GCF_018476465	chromosome	2	1	0	1	5	2	1	0	0	0	0	0	0	0	0	0	0	0	0	0
GCF_018476475	chromosome	2	2	0	5	5	2	1	0	1	0	0	0	0	0	0	0	0	0	0	0
GCF_020782055	chromosome	6	1	0	1	1	2	1	0	0	2	2	0	0	0	0	0	0	0	0	0
GCF_020859525	chromosome	0	1	0	0	1	0	0	0	0	1	1	0	0	0	0	0	0	0	0	0
GCF_021397475	chromosome	3	1	1	0	2	1	0	0	0	1	0	0	0	1	0	0	0	0	0	0
GCF_022453845	chromosome	5	1	0	0	6	0	0	0	0	1	0	0	0	1	1	0	1	0	0	0
GCF_024442155	chromosome	3	1	8	0	7	0	0	0	1	1	19	0	0	0	0	1	0	0	0	0
GCF_024442175	chromosome	7	1	4	0	3	0	0	0	0	2	2	0	0	1	0	0	0	1	0	0
GCF_024442195	chromosome	2	1	6	0	6	0	0	0	1	2	13	0	0	0	0	0	0	0	0	0
GCF_024442215	chromosome	9	2	11	7	5	10	5	0	0	2	10	0	0	0	4	2	2	0	0	0
GCF_024442235	chromosome	15	1	3	1	4	1	1	0	0	1	17	0	0	3	0	1	0	2	0	0
GCF_024746015	chromosome	0	1	0	0	0	0	0	0	0	1	0	0	0	0	0	0	0	0	0	0
GCF_028743655	chromosome	0	1	1	0	6	0	0	0	0	1	5	1	0	1	4	0	0	0	0	0
GCF_036533435	chromosome	0	1	0	0	1	1	0	0	0	1	1	0	0	0	0	0	0	0	0	0
GCF_036533495	chromosome	0	1	0	0	1	1	0	0	0	5	1	0	0	0	0	0	0	0	0	0
GCF_036533875	chromosome	0	1	0	0	1	1	0	0	0	4	1	0	0	0	0	0	0	0	0	0
GCF_036533895	chromosome	0	1	0	0	0	0	0	0	0	1	0	0	0	0	0	0	0	0	0	0
GCF_036533975	chromosome	0	1	0	0	0	0	0	0	0	1	1	0	0	0	0	0	0	0	0	0
GCF_043420345	chromosome	0	1	1	0	0	0	0	0	0	3	0	0	0	0	0	0	0	0	0	0
GCF_043642025	chromosome	0	1	1	0	0	0	0	0	0	3	0	0	0	0	0	0	0	0	0	0
GCF_044496695	chromosome	0	1	2	0	0	0	0	0	4	1	0	0	0	0	0	0	0	0	0	0
GCF_045004265	chromosome	0	1	0	0	0	0	0	0	0	2	2	0	0	0	0	0	0	0	0	0
GCF_045004285	chromosome	0	1	0	0	0	0	0	0	0	2	2	0	0	0	0	0	0	0	0	0
GCF_045004295	chromosome	0	1	0	0	0	0	0	0	0	2	0	0	0	0	0	0	0	0	0	0
GCF_045004305	chromosome	0	1	2	0	0	0	0	0	1	1	0	0	0	0	0	0	0	0	0	0
GCF_045004315	chromosome	0	1	0	0	0	1	0	0	0	1	6	0	0	0	0	0	0	0	0	0
GCF_046056745	chromosome	1	1	12	0	2	0	0	0	0	4	1	0	0	0	0	0	0	0	0	0
GCF_046056945	chromosome	0	1	3	0	0	0	0	0	0	4	0	0	0	0	0	0	0	0	0	0
GCF_948151475	chromosome	7	5	11	19	3	25	2	0	15	1	2	0	0	1	0	0	0	1	0	1
GCF_963861305	chromosome	1	1	0	0	1	0	0	0	0	1	1	0	1	0	1	0	0	0	0	0
GCF_963864815	chromosome	1	1	0	0	1	0	0	0	0	2	5	0	1	0	1	0	0	0	0	0
GCF_963872955	chromosome	1	1	1	0	2	0	0	0	0	2	2	0	1	4	1	0	0	0	0	0
V. campbellii HJ-2023n	chromosome	0	1	3	0	2	1	0	0	8	1	3	0	0	6	0	0	4	2	0	0
V. campbellii HJ-2023	chromosome	0	1	7	0	43	0	0	0	0	2	3	0	0	2	0	0	0	0	0	0
GCF_000017705	plasmid	2	0	2	0	0	1	4	0	0	0	0	0	0	0	0	0	0	0	0	0
GCF_000259875	plasmid	3	0	1	0	0	0	0	0	0	0	2	0	0	0	0	0	0	0	0	0
GCF_000400205	plasmid	1	0	1	0	1	1	0	0	0	1	1	0	0	0	2	0	1	0	0	0
GCF_000400345	plasmid	0	0	0	1	1	0	0	0	0	0	0	0	0	1	1	1	0	0	0	0
GCF_000464435	plasmid	2	0	2	0	0	1	5	0	0	0	0	0	0	0	0	0	0	0	0	0
GCF_000772655	plasmid	0	0	1	0	0	0	0	0	0	0	0	0	0	0	0	0	0	0	0	0
GCF_000818235	plasmid	0	0	1	0	0	0	0	0	1	1	0	0	0	0	0	0	1	0	0	0
GCF_000818295	plasmid	0	0	0	0	0	0	0	0	0	1	0	0	0	0	0	0	0	0	0	0
GCF_000818315	plasmid	1	0	2	0	0	0	0	0	0	1	0	0	0	0	0	0	0	0	0	0
GCF_000818335	plasmid	1	0	4	0	3	0	1	0	0	2	0	0	0	0	0	0	0	1	0	0
GCF_001185265	plasmid	0	0	3	0	0	0	0	0	0	2	0	0	0	0	0	0	0	0	0	0
GCF_001185275	plasmid	2	0	3	0	0	1	2	0	0	2	3	0	0	0	0	0	0	0	0	0
GCF_001185385	plasmid	2	0	7	1	0	0	0	0	1	1	2	0	0	0	0	0	0	0	0	0
GCF_001185515	plasmid	0	0	1	0	0	0	0	0	0	3	2	0	0	0	0	0	0	0	0	0
GCF_001969325	plasmid	0	0	1	0	1	0	0	0	0	2	0	0	0	0	1	0	1	3	0	0
GCF_002027615	plasmid	0	0	0	0	0	0	0	0	0	0	1	0	0	0	0	0	0	0	0	0
GCF_002078065	plasmid	0	0	0	0	0	0	0	0	0	0	1	0	0	0	0	0	0	0	0	0
GCF_002140055	plasmid	0	0	1	0	4	0	0	0	0	3	0	0	0	0	1	0	2	6	0	0
GCF_002142655	plasmid	0	0	1	0	6	6	0	0	0	2	1	0	0	0	0	0	0	0	0	0
GCF_002163755	plasmid	0	0	0	0	0	0	0	0	0	0	0	0	0	0	1	1	0	0	0	0
GCF_002893865	plasmid	1	0	1	0	3	1	1	0	0	1	0	0	0	0	0	0	1	1	0	0
GCF_002906455	plasmid	0	1	8	0	22	3	9	0	0	2	2	0	1	0	3	1	17	0	0	0
GCF_002954505	plasmid	0	0	3	1	2	0	0	0	0	0	0	0	0	0	0	0	0	0	0	0
GCF_003312585	plasmid	3	0	0	0	0	0	0	0	0	0	0	0	0	0	0	0	0	0	0	0
GCF_003691485	plasmid	0	0	0	0	2	0	0	0	0	1	0	0	0	0	0	0	0	0	0	0
GCF_011806535	plasmid	2	1	0	0	1	5	1	3	0	0	2	0	0	1	0	0	0	0	0	0
GCF_014769105	plasmid	0	0	0	0	1	0	0	0	0	0	0	0	0	0	0	0	0	0	0	0
GCF_018475705	plasmid	3	1	3	7	11	6	1	1	2	2	0	0	0	0	0	0	0	0	0	0
GCF_018475725	plasmid	3	0	3	6	8	6	2	1	2	2	0	0	0	0	0	0	0	0	0	0
GCF_018475745	plasmid	2	0	2	8	8	6	1	1	2	2	0	0	0	0	0	0	0	0	0	0
GCF_018475765	plasmid	1	0	3	5	10	6	3	1	2	2	0	0	0	0	0	0	0	0	0	0
GCF_018475785	plasmid	2	0	2	7	7	5	1	1	2	2	0	0	0	0	0	0	0	0	0	0
GCF_018475805	plasmid	0	0	3	4	11	6	2	1	2	2	0	0	0	0	0	0	0	0	0	0
GCF_018475825	plasmid	2	0	3	5	8	5	3	1	2	2	0	0	0	0	0	0	0	0	0	0
GCF_018475845	plasmid	1	0	4	2	8	3	2	1	2	2	0	0	0	0	0	0	0	0	0	0
GCF_018475865	plasmid	3	0	3	4	8	4	2	1	2	2	0	0	0	0	0	0	0	0	0	0
GCF_018475885	plasmid	1	1	3	4	14	5	3	1	2	2	0	0	0	0	0	0	0	0	0	0
GCF_018475905	plasmid	1	0	3	7	13	6	2	1	2	2	0	0	0	0	0	0	0	0	0	0
GCF_018475915	plasmid	1	1	3	5	8	8	2	1	2	2	0	0	0	0	0	0	0	0	0	0
GCF_018475935	plasmid	3	0	3	5	9	5	2	1	2	2	0	0	0	0	0	0	0	0	0	0
GCF_018475965	plasmid	2	1	3	3	8	6	1	1	2	2	0	0	0	0	0	0	0	0	0	0
GCF_018475985	plasmid	2	0	3	5	11	4	1	1	2	2	0	0	0	0	0	0	0	0	0	0
GCF_018476005	plasmid	2	0	3	5	10	6	1	1	2	2	0	0	0	0	0	0	0	0	0	0
GCF_018476025	plasmid	2	1	3	4	11	6	1	1	2	2	0	0	0	0	0	0	0	0	0	0
GCF_018476045	plasmid	1	0	3	4	8	5	1	1	2	2	0	0	0	0	0	0	0	0	0	0
GCF_018476055	plasmid	3	0	3	6	10	6	1	1	2	2	0	0	0	0	0	0	0	0	0	0
GCF_018476065	plasmid	1	0	4	5	11	7	2	1	2	2	0	0	0	0	0	0	0	0	0	0
GCF_018476105	plasmid	3	0	3	2	9	5	1	1	2	2	0	0	0	0	0	0	0	0	0	0
GCF_018476125	plasmid	1	0	3	6	10	4	2	1	2	2	0	0	0	0	0	0	0	0	0	0
GCF_018476145	plasmid	1	0	3	8	11	5	1	1	1	2	0	0	0	0	0	0	0	0	0	0
GCF_018476155	plasmid	1	1	3	3	8	5	2	1	2	2	0	0	0	0	0	0	0	0	0	0
GCF_018476185	plasmid	1	0	3	4	9	7	2	1	2	2	0	0	0	0	0	0	0	0	0	0
GCF_018476195	plasmid	2	0	3	6	9	7	1	1	2	2	0	0	0	0	0	0	0	0	0	0
GCF_018476225	plasmid	1	0	4	6	9	6	1	1	2	2	0	0	0	0	0	0	0	0	0	0
GCF_018476245	plasmid	2	0	3	6	9	6	1	1	1	2	0	0	0	0	0	0	0	0	0	0
GCF_018476255	plasmid	1	1	3	6	10	6	1	1	2	2	0	0	0	0	0	0	0	0	0	0
GCF_018476265	plasmid	2	0	3	5	8	6	2	1	2	2	0	0	0	0	0	0	0	0	0	0
GCF_018476305	plasmid	1	0	3	6	10	6	1	1	2	2	0	0	0	0	0	0	0	0	0	0
GCF_018476325	plasmid	2	0	3	5	9	5	1	1	2	2	0	0	0	0	0	0	0	0	0	0
GCF_018476345	plasmid	0	0	3	7	7	5	3	1	2	2	0	0	0	0	0	0	0	0	0	0
GCF_018476365	plasmid	1	0	3	7	9	6	1	1	2	2	0	0	0	0	0	0	0	0	0	0
GCF_018476375	plasmid	1	1	3	10	12	6	1	1	2	2	0	0	0	0	0	0	0	0	0	0
GCF_018476385	plasmid	2	0	4	6	10	6	2	1	2	2	0	0	0	0	0	0	0	0	0	0
GCF_018476425	plasmid	4	0	3	7	10	3	1	1	1	2	0	0	0	0	0	0	0	0	0	0
GCF_018476465	plasmid	3	2	4	7	7	3	1	1	2	2	0	0	0	0	0	0	0	0	0	0
GCF_018476475	plasmid	5	0	4	5	12	6	1	2	1	2	0	0	0	0	0	0	0	0	0	0
GCF_020782055	plasmid	1	0	1	0	0	0	0	0	0	1	0	0	0	0	0	0	0	0	0	0
GCF_020859525	plasmid	0	0	1	0	0	0	0	0	0	0	0	0	0	0	0	0	0	0	0	0
GCF_021397475	plasmid	2	2	2	0	3	1	0	0	1	1	0	1	0	0	3	0	0	0	0	0
GCF_022453845	plasmid	0	0	0	0	1	0	0	0	1	1	0	0	0	2	1	0	1	1	0	0
GCF_024442155	plasmid	0	0	0	0	0	0	0	0	0	0	0	0	0	0	1	1	0	0	0	0
GCF_024442215	plasmid	0	0	0	0	0	0	0	0	0	0	0	0	0	0	0	0	3	0	0	0
GCF_024442235	plasmid	0	0	1	0	0	0	0	0	0	0	3	0	0	0	0	0	0	0	0	0
GCF_024746015	plasmid	0	0	2	0	1	0	0	0	1	0	0	1	0	0	0	0	0	0	0	0
GCF_036533435	plasmid	0	0	1	0	2	0	0	0	0	4	1	0	0	0	0	0	1	0	0	0
GCF_036533495	plasmid	0	0	1	0	3	0	0	0	0	3	1	0	0	0	0	0	1	0	0	0
GCF_036533875	plasmid	0	0	1	0	3	0	0	0	0	3	1	0	0	0	0	0	1	0	0	0
GCF_036533895	plasmid	0	0	1	0	4	1	0	0	0	4	2	0	0	0	0	0	1	0	0	0
GCF_036533975	plasmid	0	0	1	0	4	1	0	0	0	4	3	0	0	0	0	0	1	0	0	0
GCF_043420345	plasmid	0	0	1	0	0	0	0	0	0	0	0	0	0	0	0	0	0	0	0	0
GCF_043642025	plasmid	0	0	1	0	0	0	0	0	0	0	0	0	0	0	0	0	0	0	0	0
GCF_046056745	plasmid	0	0	2	1	4	0	1	0	0	1	0	0	0	0	0	0	3	0	0	0
GCF_046056945	plasmid	0	0	1	0	0	0	0	0	0	0	0	0	0	0	0	0	0	0	0	0
GCF_948151475	plasmid	1	1	5	6	0	3	9	0	0	1	1	0	0	0	0	1	0	2	0	2
GCF_963861305	plasmid	0	0	0	1	1	0	0	0	0	0	1	0	0	1	1	2	0	0	0	0
GCF_963864815	plasmid	0	0	0	1	1	0	0	0	0	0	0	0	0	1	1	1	0	0	0	0
GCF_963872955	plasmid	0	0	0	0	0	0	0	0	0	0	0	0	0	0	1	1	0	0	0	0
V. campbellii HJ-2023	plasmid	0	0	2	0	6	0	0	0	0	1	0	0	0	0	0	0	1	2	0	0

## Sheet: Table S9
Supplementary Table S9. Predicted secretion systems and corresponding gene counts in analyzed bacterial genomes
Accession	T1SS_1	T1SS_2	T1SS_3	T1SS_4	T1SS_5	T1SS_6	T2SS_1	T2SS_10	T2SS_2	T2SS_3	T2SS_4	T2SS_5	T2SS_6	T2SS_7	T2SS_8	T3SS_1	T3SS_10	T3SS_11	T3SS_12	T3SS_13	T3SS_14	T3SS_18	T3SS_2	T3SS_23	T3SS_3	T3SS_39	T3SS_4	T3SS_5	T3SS_6	T3SS_7	T3SS_8	T3SS_9	T4SS_typeT_1	T4SS_typeT_10	T4SS_typeT_11	T4SS_typeT_12	T4SS_typeT_15	T4SS_typeT_17	T4SS_typeT_2	T4SS_typeT_3	T4SS_typeT_4	T4SS_typeT_5	T4SS_typeT_7	T4SS_typeT_8	T6SSi_1	T6SSi_10	T6SSi_105	T6SSi_11	T6SSi_12
GCF_000017705	0	0	0	0	0	0	0	0	0	0	10	0	0	0	0	0	0	0	0	0	0	0	0	0	0	0	0	0	0	0	0	0	0	0	0	0	0	0	0	0	0	0	0	0	0	0	0	0	0
GCF_000259875	3	3	0	0	0	0	0	0	0	0	0	0	0	26	0	0	0	0	0	0	0	16	0	0	0	0	0	0	0	0	0	0	0	0	0	0	0	0	0	0	0	0	0	0	0	0	0	0	0
GCF_000400205	4	4	0	0	0	0	0	0	0	22	0	0	0	0	0	0	0	0	0	0	0	0	0	0	0	0	0	18	0	0	0	0	0	0	0	0	0	0	0	0	0	0	0	16	0	36	0	0	0
GCF_000400345	3	3	0	0	0	0	0	0	0	0	22	0	0	0	0	0	0	18	0	0	0	0	0	0	0	0	0	0	0	0	0	0	0	0	0	0	0	0	0	0	0	0	0	0	0	0	0	0	0
GCF_000464435	0	0	0	0	0	0	0	0	0	10	0	0	0	0	0	0	0	0	0	0	0	0	0	0	0	0	0	0	0	0	0	0	0	0	0	0	0	0	0	0	0	0	0	0	0	0	0	0	0
GCF_000772655	0	0	0	0	0	0	0	0	22	0	0	0	0	0	0	0	0	0	0	0	0	0	0	0	0	0	8	8	0	0	0	0	0	0	0	0	0	0	0	0	0	0	0	0	0	0	0	0	0
GCF_000818235	0	0	0	0	0	0	9	0	0	0	0	0	0	0	0	0	0	0	0	0	0	0	0	0	0	0	0	0	8	0	0	0	0	0	0	0	0	7	0	0	0	0	0	0	0	0	0	0	0
GCF_000818295	0	0	0	0	0	0	18	0	0	0	0	0	0	0	0	0	0	0	0	0	0	0	0	0	0	0	0	7	10	0	0	0	0	0	0	0	0	0	0	0	0	0	0	0	0	0	0	0	0
GCF_000818315	6	6	0	0	0	0	0	0	0	0	0	44	0	0	0	0	0	0	0	0	22	0	0	0	0	0	0	0	0	0	16	0	0	0	0	0	0	0	0	0	0	0	0	0	0	0	0	0	0
GCF_000818335	0	0	0	0	0	0	36	0	0	0	0	0	0	0	0	0	0	0	0	0	0	0	0	0	0	0	0	0	0	0	32	0	0	0	0	0	0	0	0	0	0	0	0	0	0	0	0	0	0
GCF_000818355	3	3	0	0	0	0	0	0	0	0	0	0	24	0	0	0	0	0	0	0	0	0	0	0	0	0	0	0	0	0	0	0	0	0	0	0	0	0	0	0	0	0	0	0	0	0	0	0	0
GCF_001185265	3	3	0	0	0	0	0	0	0	0	0	0	0	0	0	0	0	0	0	0	0	0	0	0	16	0	0	0	0	0	0	0	0	0	0	0	0	0	0	0	0	0	0	0	0	0	0	0	0
GCF_001185275	0	0	0	0	0	0	0	0	0	0	0	0	0	0	0	0	0	0	0	0	0	0	0	0	0	0	0	0	0	0	0	0	0	0	0	0	0	0	0	0	0	0	0	0	17	0	0	0	0
GCF_001185385	6	8	6	8	0	0	0	0	0	0	0	0	0	0	0	0	0	0	0	0	0	0	0	0	0	0	0	0	36	0	0	0	0	0	0	0	0	0	0	0	0	0	0	0	0	72	0	0	0
GCF_001185515	3	3	0	0	0	0	0	0	0	0	0	0	0	0	0	0	0	0	0	0	0	0	0	0	0	0	16	0	0	0	0	0	0	0	0	0	0	0	0	0	0	0	0	0	0	0	0	0	0
GCF_001969325	0	0	0	0	0	0	9	0	0	0	0	0	0	0	0	0	0	0	0	0	0	0	0	0	0	0	0	0	0	0	0	0	0	0	0	0	0	0	0	6	6	0	0	0	0	0	0	0	0
GCF_001991055	0	0	0	0	0	0	0	0	0	0	0	0	0	0	0	9	0	0	0	0	0	0	0	0	0	0	0	0	0	0	0	0	0	0	0	0	0	0	0	0	0	0	0	0	0	0	0	0	0
GCF_002027615	0	0	0	0	0	0	18	0	0	0	0	0	0	0	0	0	9	0	0	12	0	0	0	0	0	0	0	0	0	0	0	0	0	0	0	0	0	0	0	0	0	0	0	0	0	0	0	0	0
GCF_002078065	0	0	0	0	0	0	0	0	0	0	0	0	0	0	0	0	0	0	0	0	0	0	0	0	0	0	0	0	0	0	0	0	16	0	0	0	0	0	0	0	0	0	0	0	0	0	0	21	0
GCF_002140055	0	0	0	0	0	0	9	0	0	0	0	0	0	0	0	0	0	0	0	0	0	0	0	0	0	0	0	0	0	0	0	0	0	0	0	0	0	0	0	8	6	6	0	0	0	0	0	0	0
GCF_002142655	0	0	0	0	0	0	0	0	0	0	0	0	0	0	0	0	0	0	0	0	0	0	0	0	0	0	0	0	0	0	0	0	16	0	0	0	0	0	18	0	0	0	0	0	0	0	0	17	0
GCF_002163755	3	3	0	0	0	0	0	0	0	0	22	0	0	0	0	0	0	18	0	0	0	0	0	0	0	0	0	0	0	0	0	0	0	0	0	0	0	0	0	0	0	0	0	0	0	0	0	0	0
GCF_002893865	0	0	0	0	0	0	18	0	0	0	0	0	0	0	0	0	0	0	0	0	0	0	0	0	0	0	0	0	0	0	16	0	0	0	0	0	0	0	0	0	0	0	0	0	0	0	0	0	15
GCF_002906455	3	3	0	0	0	0	0	0	0	0	0	0	0	0	0	0	0	0	0	0	0	0	0	0	0	0	0	0	0	0	0	0	0	0	0	0	0	0	0	0	0	0	0	0	0	0	0	0	0
GCF_002906475	0	0	0	0	0	0	10	0	0	0	0	0	0	0	0	0	0	0	0	0	0	0	8	0	0	0	0	0	0	0	0	0	0	0	0	0	0	0	0	0	0	0	0	0	0	0	0	0	0
GCF_002954505	0	0	0	0	0	0	0	0	0	0	0	0	0	0	0	0	0	0	0	0	0	0	9	0	0	0	0	0	9	0	0	0	0	0	0	0	0	0	0	0	0	0	0	0	0	0	0	0	40
GCF_003312585	3	3	0	0	0	0	0	0	0	0	0	0	0	26	0	0	0	0	0	0	0	16	0	0	0	0	0	0	0	0	0	0	0	0	0	0	0	0	0	0	0	0	0	0	0	0	0	0	0
GCF_003691485	0	0	0	0	0	0	0	0	0	0	0	0	0	0	0	0	0	0	0	0	0	0	8	0	0	0	0	0	0	0	0	0	0	0	0	0	0	0	0	0	0	0	0	0	0	0	0	0	0
GCF_011806535	0	0	0	0	0	0	0	0	0	0	24	0	0	0	0	0	0	0	0	0	0	0	0	0	0	0	0	0	0	0	0	0	0	0	0	0	0	0	0	0	0	0	0	0	0	0	0	0	0
GCF_014769105	0	0	0	0	0	0	18	0	0	0	0	0	0	0	0	0	0	0	0	0	0	0	0	0	14	0	0	0	0	0	0	0	0	0	0	0	0	0	0	0	0	34	0	0	0	0	0	0	0
GCF_018475705	0	0	0	0	0	0	0	0	0	0	10	0	0	0	0	0	0	0	0	0	0	0	0	0	0	0	0	0	0	0	0	0	0	0	0	0	0	0	0	0	0	0	0	0	0	0	0	0	0
GCF_018475725	0	0	0	0	0	0	0	0	0	0	10	0	0	0	0	0	0	0	0	0	0	0	0	0	0	0	0	0	0	0	0	0	0	0	0	0	0	0	0	0	0	0	0	0	0	0	0	0	0
GCF_018475745	0	0	0	0	0	0	0	0	0	0	10	0	0	0	0	0	0	0	0	0	0	0	0	0	0	0	0	0	0	0	0	0	0	0	0	0	0	0	0	0	0	0	0	0	0	0	0	0	0
GCF_018475765	0	0	0	0	0	0	0	0	0	0	10	0	0	0	0	0	0	0	0	0	0	0	0	0	0	0	0	0	0	0	0	0	0	0	0	0	0	0	0	0	0	0	0	0	0	0	0	0	0
GCF_018475785	0	0	0	0	0	0	0	0	0	0	10	0	0	0	0	0	0	0	0	0	0	0	0	0	0	0	0	0	0	0	0	0	0	0	0	0	0	0	0	0	0	0	0	0	0	0	0	0	0
GCF_018475805	0	0	0	0	0	0	0	0	0	0	10	0	0	0	0	0	0	0	0	0	0	0	0	0	0	0	0	0	0	0	0	0	0	0	0	0	0	0	0	0	0	0	0	0	0	0	0	0	0
GCF_018475825	0	0	0	0	0	0	0	0	0	0	10	0	0	0	0	0	0	0	0	0	0	0	0	0	0	0	0	0	0	0	0	0	0	0	0	0	0	0	0	0	0	0	0	0	0	0	0	0	0
GCF_018475845	0	0	0	0	0	0	0	0	0	0	10	0	0	0	0	0	0	0	0	0	0	0	0	0	0	0	0	0	0	0	0	0	0	0	0	0	0	0	0	0	0	0	0	0	0	0	0	0	0
GCF_018475865	0	0	0	0	0	0	0	0	0	0	10	0	0	0	0	0	0	0	0	0	0	0	0	0	0	0	0	0	0	0	0	0	0	0	0	0	0	0	0	0	0	0	0	0	0	0	0	0	0
GCF_018475885	0	0	0	0	0	0	0	0	0	0	10	0	0	0	0	0	0	0	0	0	0	0	0	0	0	0	0	0	0	0	0	0	0	0	0	0	0	0	0	0	0	0	0	0	0	0	0	0	0
GCF_018475905	0	0	0	0	0	0	0	0	0	0	10	0	0	0	0	0	0	0	0	0	0	0	0	0	0	0	0	0	0	0	0	0	0	0	0	0	0	0	0	0	0	0	0	0	0	0	0	0	0
GCF_018475915	0	0	0	0	0	0	0	0	0	0	10	0	0	0	0	0	0	0	0	0	0	0	0	0	0	0	0	0	0	0	0	0	0	0	0	0	0	0	0	0	0	0	0	0	0	0	0	0	0
GCF_018475935	0	0	0	0	0	0	0	0	0	0	10	0	0	0	0	0	0	0	0	0	0	0	0	0	0	0	0	0	0	0	0	0	0	0	0	0	0	0	0	0	0	0	0	0	0	0	0	0	0
GCF_018475965	0	0	0	0	0	0	0	0	0	0	10	0	0	0	0	0	0	0	0	0	0	0	0	0	0	0	0	0	0	0	0	0	0	0	0	0	0	0	0	0	0	0	0	0	0	0	0	0	0
GCF_018475985	0	0	0	0	0	0	0	0	0	0	10	0	0	0	0	0	0	0	0	0	0	0	0	0	0	0	0	0	0	0	0	0	0	0	0	0	0	0	0	0	0	0	0	0	0	0	0	0	0
GCF_018476005	0	0	0	0	0	0	0	0	0	0	10	0	0	0	0	0	0	0	0	0	0	0	0	0	0	0	0	0	0	0	0	0	0	0	0	0	0	0	0	0	0	0	0	0	0	0	0	0	0
GCF_018476025	0	0	0	0	0	0	0	0	0	0	10	0	0	0	0	0	0	0	0	0	0	0	0	0	0	0	0	0	0	0	0	0	0	0	0	0	0	0	0	0	0	0	0	0	0	0	0	0	0
GCF_018476045	0	0	0	0	0	0	0	0	0	0	10	0	0	0	0	0	0	0	0	0	0	0	0	0	0	0	0	0	0	0	0	0	0	0	0	0	0	0	0	0	0	0	0	0	0	0	0	0	0
GCF_018476055	0	0	0	0	0	0	0	0	0	0	10	0	0	0	0	0	0	0	0	0	0	0	0	0	0	0	0	0	0	0	0	0	0	0	0	0	0	0	0	0	0	0	0	0	0	0	0	0	0
GCF_018476065	0	0	0	0	0	0	0	0	0	0	10	0	0	0	0	0	0	0	0	0	0	0	0	0	0	0	0	0	0	0	0	0	0	0	0	0	0	0	0	0	0	0	0	0	0	0	0	0	0
GCF_018476105	0	0	0	0	0	0	0	0	0	0	10	0	0	0	0	0	0	0	0	0	0	0	0	0	0	0	0	0	0	0	0	0	0	0	0	0	0	0	0	0	0	0	0	0	0	0	0	0	0
GCF_018476125	0	0	0	0	0	0	0	0	0	0	10	0	0	0	0	0	0	0	0	0	0	0	0	0	0	0	0	0	0	0	0	0	0	0	0	0	0	0	0	0	0	0	0	0	0	0	0	0	0
GCF_018476145	0	0	0	0	0	0	0	0	0	0	10	0	0	0	0	0	0	0	0	0	0	0	0	0	0	0	0	0	0	0	0	0	0	0	0	0	0	0	0	0	0	0	0	0	0	0	0	0	0
GCF_018476155	0	0	0	0	0	0	0	0	0	0	10	0	0	0	0	0	0	0	0	0	0	0	0	0	0	0	0	0	0	0	0	0	0	0	0	0	0	0	0	0	0	0	0	0	0	0	0	0	0
GCF_018476185	0	0	0	0	0	0	0	0	0	0	10	0	0	0	0	0	0	0	0	0	0	0	0	0	0	0	0	0	0	0	0	0	0	0	0	0	0	0	0	0	0	0	0	0	0	0	0	0	0
GCF_018476195	0	0	0	0	0	0	0	0	0	0	10	0	0	0	0	0	0	0	0	0	0	0	0	0	0	0	0	0	0	0	0	0	0	0	0	0	0	0	0	0	0	0	0	0	0	0	0	0	0
GCF_018476225	0	0	0	0	0	0	0	0	0	0	10	0	0	0	0	0	0	0	0	0	0	0	0	0	0	0	0	0	0	0	0	0	0	0	0	0	0	0	0	0	0	0	0	0	0	0	0	0	0
GCF_018476245	0	0	0	0	0	0	0	0	0	0	10	0	0	0	0	0	0	0	0	0	0	0	0	0	0	0	0	0	0	0	0	0	0	0	0	0	0	0	0	0	0	0	0	0	0	0	0	0	0
GCF_018476255	0	0	0	0	0	0	0	0	0	0	10	0	0	0	0	0	0	0	0	0	0	0	0	0	0	0	0	0	0	0	0	0	0	0	0	0	0	0	0	0	0	0	0	0	0	0	0	0	0
GCF_018476265	0	0	0	0	0	0	0	0	0	0	10	0	0	0	0	0	0	0	0	0	0	0	0	0	0	0	0	0	0	0	0	0	0	0	0	0	0	0	0	0	0	0	0	0	0	0	0	0	0
GCF_018476305	0	0	0	0	0	0	0	0	0	0	10	0	0	0	0	0	0	0	0	0	0	0	0	0	0	0	0	0	0	0	0	0	0	0	0	0	0	0	0	0	0	0	0	0	0	0	0	0	0
GCF_018476325	0	0	0	0	0	0	0	0	0	0	10	0	0	0	0	0	0	0	0	0	0	0	0	0	0	0	0	0	0	0	0	0	0	0	0	0	0	0	0	0	0	0	0	0	0	0	0	0	0
GCF_018476345	0	0	0	0	0	0	0	0	0	0	10	0	0	0	0	0	0	0	0	0	0	0	0	0	0	0	0	0	0	0	0	0	0	0	0	0	0	0	0	0	0	0	0	0	0	0	0	0	0
GCF_018476365	0	0	0	0	0	0	0	0	0	0	10	0	0	0	0	0	0	0	0	0	0	0	0	0	0	0	0	0	0	0	0	0	0	0	0	0	0	0	0	0	0	0	0	0	0	0	0	0	0
GCF_018476375	0	0	0	0	0	0	0	0	0	0	10	0	0	0	0	0	0	0	0	0	0	0	0	0	0	0	0	0	0	0	0	0	0	0	0	0	0	0	0	0	0	0	0	0	0	0	0	0	0
GCF_018476385	0	0	0	0	0	0	0	0	0	0	10	0	0	0	0	0	0	0	0	0	0	0	0	0	0	0	0	0	0	0	0	0	0	0	0	0	0	0	0	0	0	0	0	0	0	0	0	0	0
GCF_018476425	0	0	0	0	0	0	0	0	0	0	10	0	0	0	0	0	0	0	0	0	0	0	0	0	0	0	0	0	0	0	0	0	0	0	0	0	0	0	0	0	0	0	0	0	0	0	0	0	0
GCF_018476465	0	0	0	0	0	0	0	0	0	0	10	0	0	0	0	0	0	0	0	0	0	0	0	0	0	0	0	0	0	0	0	0	0	0	0	0	0	0	0	0	0	0	0	0	0	0	0	0	0
GCF_018476475	0	0	0	0	0	0	0	0	0	10	0	0	0	0	0	0	0	0	0	0	0	0	0	0	0	0	0	0	0	0	0	0	0	0	0	0	0	0	0	0	0	0	0	0	0	0	0	0	0
GCF_020782055	3	3	0	0	0	0	0	0	0	20	0	0	0	0	0	0	0	0	0	0	0	0	0	0	0	0	0	20	0	0	0	0	0	0	0	0	0	0	0	0	0	0	0	0	0	0	0	0	0
GCF_020859525	0	0	0	0	0	0	10	0	0	0	0	0	0	0	0	0	0	0	0	0	0	0	7	0	0	0	0	0	0	0	0	0	0	0	0	0	0	0	0	0	0	0	0	0	0	0	0	0	0
GCF_021397475	3	3	0	0	0	0	0	0	0	0	0	0	26	0	0	0	0	0	0	0	0	0	0	0	0	0	0	0	0	0	0	0	0	0	0	0	0	0	0	0	0	0	12	0	0	0	0	0	0
GCF_022453845	6	6	0	0	0	0	0	0	0	0	0	0	0	0	48	0	0	0	32	0	0	0	0	0	0	0	0	0	0	0	0	0	0	0	0	0	32	0	0	0	0	0	0	0	0	0	0	0	0
GCF_024442155	6	6	6	6	0	0	0	0	0	0	0	0	40	0	0	0	0	0	0	0	0	0	0	0	0	0	0	0	0	0	0	0	0	0	0	0	0	0	0	0	0	0	0	0	0	0	0	0	0
GCF_024442175	0	0	0	0	0	0	11	0	0	0	0	0	0	0	0	0	0	0	0	0	0	0	0	9	0	0	0	0	0	0	0	0	0	0	0	0	0	0	0	0	0	0	0	0	0	0	0	0	0
GCF_024442195	6	6	6	6	0	0	0	0	0	0	0	40	0	0	0	0	0	0	0	0	0	0	0	0	0	0	0	0	0	0	0	0	0	0	0	0	0	0	0	0	0	0	0	0	0	0	0	0	0
GCF_024442215	6	6	6	6	0	0	0	0	0	0	0	36	0	0	0	0	0	0	32	0	0	0	0	0	0	0	0	0	0	0	0	0	0	0	0	0	0	0	0	0	0	0	0	0	0	0	0	0	0
GCF_024442235	6	6	6	6	0	0	0	48	0	0	0	0	0	0	0	0	0	0	0	0	0	0	0	0	0	40	0	0	0	0	0	0	0	0	0	0	0	0	0	0	0	0	0	0	0	0	0	0	0
GCF_024746015	3	3	0	0	0	0	0	0	0	20	0	0	0	0	0	0	0	0	0	0	0	0	0	0	0	0	0	0	0	0	0	0	0	0	0	0	0	0	0	0	0	0	0	0	0	0	0	0	0
GCF_028743655	0	0	0	0	0	0	0	0	0	0	12	0	0	0	0	0	0	0	0	0	0	0	0	0	0	0	0	0	0	0	8	0	0	0	7	0	0	0	0	0	0	0	0	0	0	0	0	0	0
GCF_036533435	0	0	0	0	0	0	0	0	0	0	0	0	0	0	0	7	0	0	0	0	0	0	0	0	0	0	0	0	0	0	0	0	0	0	0	0	0	0	0	0	0	0	0	0	0	0	0	0	0
GCF_036533495	0	0	0	0	0	0	0	0	0	0	0	0	0	0	0	14	0	0	0	0	0	0	0	0	0	0	0	0	0	0	0	0	0	0	0	0	0	0	0	0	0	0	0	0	0	0	0	0	0
GCF_036533875	0	0	0	0	0	0	0	0	0	0	0	0	0	0	0	16	0	0	0	0	0	0	0	0	0	0	0	0	0	0	0	0	0	0	0	0	0	0	0	0	0	0	0	0	0	0	0	0	0
GCF_036533895	0	0	0	0	0	0	0	0	0	0	0	0	0	0	0	0	0	0	0	0	0	0	0	0	0	0	0	0	0	0	0	0	21	0	0	0	0	0	0	0	0	0	0	0	0	0	22	0	0
GCF_036533975	0	0	0	0	0	0	0	0	0	0	0	0	0	0	0	0	0	0	0	0	0	0	0	0	0	0	0	0	0	0	0	0	0	0	0	0	0	0	0	0	0	0	0	0	0	0	0	0	0
GCF_043420345	0	0	0	0	0	0	0	0	0	0	0	0	0	0	0	9	0	0	0	0	0	0	0	0	0	0	0	0	0	0	0	0	0	0	0	0	0	0	0	0	6	0	0	0	0	0	0	0	0
GCF_043642025	0	0	0	0	0	0	0	0	0	0	0	0	0	0	0	9	0	0	0	0	0	0	0	0	0	0	0	0	0	0	0	0	0	0	0	0	0	0	0	0	6	0	0	0	0	0	0	0	0
GCF_044496695	9	9	0	0	0	0	0	0	0	54	0	0	0	0	0	0	0	0	0	0	0	0	0	0	0	0	0	54	0	0	0	0	0	0	0	0	0	0	0	0	0	0	0	0	0	0	0	0	0
GCF_045004265	0	0	0	0	0	0	36	0	0	0	0	0	0	0	0	0	0	0	0	0	0	0	0	0	0	0	0	14	0	20	0	0	0	0	0	0	0	0	0	0	0	0	0	0	0	32	0	44	0
GCF_045004285	0	0	0	0	0	0	36	0	0	0	0	0	0	0	0	0	0	0	0	0	0	0	0	0	0	0	0	14	0	20	0	0	0	0	0	0	0	0	0	0	0	0	0	0	0	32	0	44	0
GCF_045004295	0	0	0	0	0	0	0	0	0	0	0	0	0	0	0	0	0	0	0	0	0	0	9	0	0	0	0	0	0	0	0	0	0	0	0	0	0	0	0	0	0	0	0	0	0	0	0	0	0
GCF_045004305	3	3	0	0	0	0	0	0	0	18	0	0	0	0	0	0	0	0	0	0	0	0	0	0	0	0	0	0	0	0	0	0	0	0	0	0	0	0	0	0	0	0	0	0	0	0	0	0	0
GCF_045004315	0	0	0	0	0	0	9	0	0	0	0	0	0	0	0	0	0	0	0	0	0	0	0	0	0	0	0	0	0	0	0	0	0	0	0	0	0	0	0	0	0	0	0	0	0	0	0	19	0
GCF_046056745	0	0	0	0	0	0	80	0	0	0	0	0	0	0	0	0	0	0	0	0	0	0	0	0	0	0	28	40	0	0	0	0	0	48	64	0	0	0	0	0	0	0	0	0	0	0	0	0	32
GCF_046056945	0	0	0	0	0	0	10	0	0	0	0	0	0	0	0	0	0	0	0	0	0	0	0	0	0	0	0	0	0	0	0	0	0	0	0	0	0	0	0	0	0	0	0	0	0	0	0	0	0
GCF_948151475	0	0	0	0	0	0	66	0	0	0	0	0	0	0	0	0	0	0	0	0	0	0	0	0	0	0	24	0	0	33	0	0	0	0	0	0	0	0	0	0	0	0	0	0	0	26	0	0	0
GCF_963861305	6	6	6	6	0	0	0	0	0	0	0	0	44	0	0	0	0	0	0	36	0	0	0	0	0	0	0	0	0	0	0	0	0	0	0	0	0	0	0	0	0	0	0	0	0	0	0	0	0
GCF_963864815	3	3	0	0	0	0	0	0	0	0	22	0	0	0	0	0	0	18	0	0	0	0	0	0	0	0	0	0	0	0	0	0	0	0	0	0	0	0	0	0	0	0	0	0	0	0	0	0	0
GCF_963872955	3	3	0	0	0	0	0	0	0	0	22	0	0	0	0	0	0	18	0	0	0	0	0	0	0	0	0	0	0	0	0	0	0	0	0	0	0	0	0	0	0	0	0	0	0	0	0	0	0
V. campbellii HJ-2023n	6	6	6	6	0	0	0	0	0	0	0	44	0	0	0	0	0	0	0	0	0	0	0	0	0	0	0	0	0	0	0	36	0	32	36	0	0	0	0	0	0	0	0	0	0	0	0	0	56
V. campbellii HJ-2023	16	12	12	16	12	12	0	0	0	0	0	0	0	88	0	0	0	0	0	0	0	0	0	0	0	0	0	0	0	0	0	72	0	80	80	80	0	0	0	0	0	0	0	0	0	0	0	0	0
[truncated: 36 more columns]

## Sheet: Table S10
Supplementary Table S10. Antibiotic resistance gene profiles, including sequence identity and associated resistance phenotypes
Accession	Gene	%Identity	Resistance
GCF_000017705.1	tet(34)	83.44	Tetracycline
GCF_000017705.1	tet(35)	83.46	Tetracycline
GCF_000017705.1	blaVHW-1	95.88	Beta-lactam
GCF_000259875.1	tet(35)	83.4	Tetracycline
GCF_000259875.1	blaVHH-1	98.47	Beta-lactam
GCF_000259875.1	tet(34)	83.66	Tetracycline
GCF_000400205.1	tet(35)	98.83	Tetracycline
GCF_000400205.1	blaVHW-1	98.51	Beta-lactam
GCF_000400205.1	tet(34)	83.44	Tetracycline
GCF_000400345.1	blaVHH-1	98	Beta-lactam
GCF_000400345.1	tet(35)	83.57	Tetracycline
GCF_000400345.1	tet(34)	83.66	Tetracycline
GCF_000464435.1	tet(35)	83.46	Tetracycline
GCF_000464435.1	tet(34)	83.44	Tetracycline
GCF_000464435.1	blaVHW-1	95.88	Beta-lactam
GCF_000772655.1	blaVHW-1	97.59	Beta-lactam
GCF_000772655.1	tet(35)	98.74	Tetracycline
GCF_000772655.1	tet(34)	83.01	Tetracycline
GCF_000818235.1	tet(34)	83.44	Tetracycline
GCF_000818235.1	tet(35)	99.19	Tetracycline
GCF_000818235.1	blaVHH-1	99.41	Beta-lactam
GCF_000818295.1	tet(34)	83.44	Tetracycline
GCF_000818295.1	tet(35)	99.28	Tetracycline
GCF_000818295.1	blaVHH-1	97.89	Beta-lactam
GCF_000818315.1	tet(35)	83.7	Tetracycline
GCF_000818315.1	tet(34)	83.44	Tetracycline
GCF_000818315.1	blaVHH-1	98.71	Beta-lactam
GCF_000818315.1	fosA-491618165	98.19	Fosfomycin
GCF_000818335.1	tet(35)	98.83	Tetracycline
GCF_000818335.1	blaVHH-1	98.71	Beta-lactam
GCF_000818335.1	tet(34)	83.44	Tetracycline
GCF_000818355.1	tet(35)	99.1	Tetracycline
GCF_000818355.1	tet(34)	83.23	Tetracycline
GCF_000818355.1	blaVHW-1	98.05	Beta-lactam
GCF_001185265.1	tet(34)	83.44	Tetracycline
GCF_001185265.1	blaVHH-1	97.89	Beta-lactam
GCF_001185265.1	tet(35)	98.74	Tetracycline
GCF_001185275.1	blaVHW-1	97.94	Beta-lactam
GCF_001185275.1	tet(34)	83.44	Tetracycline
GCF_001185275.1	tet(35)	98.92	Tetracycline
GCF_001185385.1	tet(34)	83.23	Tetracycline
GCF_001185385.1	blaVHH-1	98.94	Beta-lactam
GCF_001185385.1	tet(35)	98.65	Tetracycline
GCF_001185515.1	tet(35)	83.64	Tetracycline
GCF_001185515.1	blaVHW-1	97.36	Beta-lactam
GCF_001969325.1	tet(35)	99.01	Tetracycline
GCF_001969325.1	tet(34)	83.66	Tetracycline
GCF_001969325.1	blaVHH-1	98.94	Beta-lactam
GCF_001969325.1	sul2_15	100	Sulfamethoxazole
GCF_001969325.1	aph(3'')-Ib	99.76	Streptomycin
GCF_001969325.1	aph(6)-Id	100	Streptomycin
GCF_001969325.1	(Tet)tetA	99.45	Tetracycline
GCF_001991055.1	tet(35)	98.83	Tetracycline
GCF_001991055.1	tet(34)	83.44	Tetracycline
GCF_001991055.1	blaVHH-1	98.94	Beta-lactam
GCF_002027615.1	tet(35)	99.28	Tetracycline
GCF_002027615.1	blaVHH-1	98.71	Beta-lactam
GCF_002027615.1	tet(34)	83.44	Tetracycline
GCF_002027615.1	fosA-491618165	94.49	Fosfomycin
GCF_002078065.1	blaVHW-1	98.17	Beta-lactam
GCF_002078065.1	tet(35)	98.56	Tetracycline
GCF_002078065.1	tet(34)	83.44	Tetracycline
GCF_002140055.1	tet(35)	99.01	Tetracycline
GCF_002140055.1	tet(34)	83.66	Tetracycline
GCF_002140055.1	blaVHH-1	98.94	Beta-lactam
GCF_002140055.1	sul2_15	100	Sulfamethoxazole
GCF_002140055.1	aph(3'')-Ib	99.76	Streptomycin
GCF_002140055.1	aph(6)-Id	100	Streptomycin
GCF_002140055.1	(Tet)tetA	99.45	Tetracycline
GCF_002140055.1	(Tet)tetR	100	Tetracycline
GCF_002140055.1	aph(6)-Id	100	Streptomycin
GCF_002140055.1	floR	100	Chloramphenicol;Florfenicol
GCF_002142655.1	tet(35)	99.01	Tetracycline
GCF_002142655.1	tet(34)	83.66	Tetracycline
GCF_002163755.1	tet(34)	83.66	Tetracycline
GCF_002163755.1	tet(35)	83.57	Tetracycline
GCF_002163755.1	blaVHH-1	98	Beta-lactam
GCF_002893865.1	tet(35)	98.83	Tetracycline
GCF_002893865.1	tet(34)	83.44	Tetracycline
GCF_002893865.1	blaVHH-1	98.71	Beta-lactam
GCF_002906455.1	tet(35)	99.01	Tetracycline
GCF_002906455.1	tet(34)	83.44	Tetracycline
GCF_002906455.1	blaVHH-1	98.71	Beta-lactam
GCF_002906475.1	tet(35)	83.77	Tetracycline
GCF_002906475.1	tet(34)	83.44	Tetracycline
GCF_002906475.1	blaVHH-1	98.94	Beta-lactam
GCF_002954505.1	tet(34)	83.44	Tetracycline
GCF_002954505.1	tet(35)	83.4	Tetracycline
GCF_002954505.1	blaVHH-1	98	Beta-lactam
GCF_003312585.1	tet(34)	83.66	Tetracycline
GCF_003312585.1	tet(35)	83.4	Tetracycline
GCF_003312585.1	blaVHH-1	98.47	Beta-lactam
GCF_003691485.1	tet(34)	83.44	Tetracycline
GCF_003691485.1	tet(35)	99.1	Tetracycline
GCF_003691485.1	blaVHH-1	98.47	Beta-lactam
GCF_011806535.1	tet(34)	83.66	Tetracycline
GCF_011806535.1	blaVHH-1	99.53	Beta-lactam
GCF_011806535.1	tet(35)	98.83	Tetracycline
GCF_014769105.1	blaVHH-1	99.41	Beta-lactam
GCF_014769105.1	tet(35)	99.1	Tetracycline
GCF_014769105.1	tet(34)	83.44	Tetracycline
GCF_018475705.1	blaVHW-1	95.88	Beta-lactam
GCF_018475705.1	tet(35)	83.46	Tetracycline
GCF_018475705.1	tet(34)	83.44	Tetracycline
GCF_018475705.1	aph(3')-IIa	100	Kanamycin
GCF_018475705.1	ble_Tn5	100	Bleomycin
GCF_018475705.1	aph(6)-Ic	100	Streptomycin
GCF_018475725.1	blaVHW-1	95.88	Beta-lactam
GCF_018475725.1	tet(35)	83.46	Tetracycline
GCF_018475725.1	tet(34)	83.44	Tetracycline
GCF_018475745.1	blaVHW-1	95.88	Beta-lactam
GCF_018475745.1	tet(35)	83.46	Tetracycline
GCF_018475745.1	tet(34)	83.44	Tetracycline
GCF_018475765.1	blaVHW-1	95.88	Beta-lactam
GCF_018475765.1	tet(35)	83.46	Tetracycline
GCF_018475765.1	tet(34)	83.44	Tetracycline
GCF_018475785.1	blaVHW-1	95.88	Beta-lactam
GCF_018475785.1	tet(35)	83.46	Tetracycline
GCF_018475785.1	tet(34)	83.44	Tetracycline
GCF_018475805.1	blaVHW-1	95.88	Beta-lactam
GCF_018475805.1	tet(35)	83.46	Tetracycline
GCF_018475805.1	tet(34)	83.44	Tetracycline
GCF_018475825.1	blaVHW-1	95.88	Beta-lactam
GCF_018475825.1	tet(35)	83.46	Tetracycline
GCF_018475825.1	tet(34)	83.44	Tetracycline
GCF_018475845.1	blaVHW-1	95.88	Beta-lactam
GCF_018475845.1	tet(35)	83.46	Tetracycline
GCF_018475845.1	tet(34)	83.44	Tetracycline
GCF_018475865.1	blaVHW-1	95.88	Beta-lactam
GCF_018475865.1	tet(35)	83.46	Tetracycline
GCF_018475865.1	tet(34)	83.44	Tetracycline
GCF_018475885.1	blaVHW-1	95.88	Beta-lactam
GCF_018475885.1	tet(35)	83.46	Tetracycline
GCF_018475885.1	tet(34)	83.44	Tetracycline
GCF_018475905.1	blaVHW-1	95.88	Beta-lactam
GCF_018475905.1	tet(34)	83.44	Tetracycline
GCF_018475905.1	tet(35)	83.46	Tetracycline
GCF_018475915.1	blaVHW-1	95.88	Beta-lactam
GCF_018475915.1	tet(35)	83.46	Tetracycline
GCF_018475915.1	tet(34)	83.44	Tetracycline
GCF_018475935.1	blaVHW-1	95.88	Beta-lactam
GCF_018475935.1	tet(35)	83.46	Tetracycline
GCF_018475935.1	tet(34)	83.44	Tetracycline
GCF_018475965.1	blaVHW-1	95.88	Beta-lactam
GCF_018475965.1	tet(35)	83.46	Tetracycline
GCF_018475965.1	tet(34)	83.44	Tetracycline
GCF_018475985.1	blaVHW-1	95.88	Beta-lactam
GCF_018475985.1	tet(35)	83.46	Tetracycline
GCF_018475985.1	tet(34)	83.44	Tetracycline
GCF_018476005.1	blaVHW-1	95.88	Beta-lactam
GCF_018476005.1	tet(35)	83.46	Tetracycline
GCF_018476005.1	tet(34)	83.44	Tetracycline
GCF_018476025.1	blaVHW-1	95.88	Beta-lactam
GCF_018476025.1	tet(35)	83.46	Tetracycline
GCF_018476025.1	tet(34)	83.44	Tetracycline
GCF_018476045.1	blaVHW-1	95.88	Beta-lactam
GCF_018476045.1	tet(35)	83.46	Tetracycline
GCF_018476045.1	tet(34)	83.44	Tetracycline
GCF_018476055.1	blaVHW-1	95.88	Beta-lactam
GCF_018476055.1	tet(35)	83.46	Tetracycline
GCF_018476055.1	tet(34)	83.44	Tetracycline
GCF_018476065.1	blaVHW-1	95.88	Beta-lactam
GCF_018476065.1	tet(35)	83.46	Tetracycline
GCF_018476065.1	tet(34)	83.44	Tetracycline
GCF_018476105.1	blaVHW-1	95.88	Beta-lactam
GCF_018476105.1	tet(35)	83.46	Tetracycline
GCF_018476105.1	tet(34)	83.44	Tetracycline
GCF_018476125.1	blaVHW-1	95.88	Beta-lactam
GCF_018476125.1	tet(35)	83.46	Tetracycline
GCF_018476125.1	tet(34)	83.44	Tetracycline
GCF_018476145.1	blaVHW-1	95.88	Beta-lactam
GCF_018476145.1	tet(34)	83.44	Tetracycline
GCF_018476145.1	tet(35)	83.46	Tetracycline
GCF_018476155.1	blaVHW-1	95.88	Beta-lactam
GCF_018476155.1	tet(34)	83.44	Tetracycline
GCF_018476155.1	tet(35)	83.46	Tetracycline
GCF_018476185.1	blaVHW-1	95.88	Beta-lactam
GCF_018476185.1	tet(34)	83.44	Tetracycline
GCF_018476185.1	tet(35)	83.46	Tetracycline
GCF_018476195.1	blaVHW-1	95.88	Beta-lactam
GCF_018476195.1	tet(34)	83.44	Tetracycline
GCF_018476195.1	tet(35)	83.46	Tetracycline
GCF_018476225.1	blaVHW-1	95.88	Beta-lactam
GCF_018476225.1	tet(34)	83.44	Tetracycline
GCF_018476225.1	tet(35)	83.46	Tetracycline
GCF_018476245.1	blaVHW-1	95.88	Beta-lactam
GCF_018476245.1	tet(34)	83.44	Tetracycline
GCF_018476245.1	tet(35)	83.46	Tetracycline
GCF_018476255.1	blaVHW-1	95.88	Beta-lactam
GCF_018476255.1	tet(34)	83.44	Tetracycline
GCF_018476255.1	tet(35)	83.46	Tetracycline
GCF_018476265.1	blaVHW-1	95.88	Beta-lactam
GCF_018476265.1	tet(35)	83.46	Tetracycline
GCF_018476265.1	tet(34)	83.44	Tetracycline
GCF_018476305.1	blaVHW-1	95.88	Beta-lactam
GCF_018476305.1	tet(35)	83.46	Tetracycline
GCF_018476305.1	tet(34)	83.44	Tetracycline
GCF_018476325.1	blaVHW-1	95.88	Beta-lactam
GCF_018476325.1	tet(34)	83.44	Tetracycline
GCF_018476325.1	tet(35)	83.46	Tetracycline
GCF_018476345.1	blaVHW-1	95.88	Beta-lactam
GCF_018476345.1	tet(35)	83.46	Tetracycline
GCF_018476345.1	tet(34)	83.44	Tetracycline
GCF_018476365.1	blaVHW-1	95.88	Beta-lactam
GCF_018476365.1	tet(35)	83.46	Tetracycline
GCF_018476365.1	tet(34)	83.44	Tetracycline
GCF_018476375.1	blaVHW-1	95.88	Beta-lactam
GCF_018476375.1	tet(35)	83.46	Tetracycline
GCF_018476375.1	tet(34)	83.44	Tetracycline
GCF_018476385.1	blaVHW-1	95.88	Beta-lactam
GCF_018476385.1	tet(35)	83.46	Tetracycline
GCF_018476385.1	tet(34)	83.44	Tetracycline
GCF_018476425.1	tet(35)	83.46	Tetracycline
GCF_018476425.1	catA2	99.84	Chloramphenicol
GCF_018476425.1	tet(34)	83.44	Tetracycline
GCF_018476425.1	blaVHW-1	95.88	Beta-lactam
GCF_018476465.1	blaVHW-1	95.88	Beta-lactam
GCF_018476465.1	tet(34)	83.44	Tetracycline
GCF_018476465.1	tet(35)	83.4	Tetracycline
GCF_018476475.1	catA2	99.84	Chloramphenicol
GCF_018476475.1	tet(34)	83.44	Tetracycline
GCF_018476475.1	tet(35)	83.46	Tetracycline
GCF_018476475.1	blaVHW-1	95.88	Beta-lactam
GCF_020782055.1	tet(35)	83.77	Tetracycline
GCF_020782055.1	blaVHW-1	97.48	Beta-lactam
GCF_020782055.1	tet(34)	83.44	Tetracycline
GCF_020859525.1	tet(34)	83.66	Tetracycline
GCF_020859525.1	blaVHH-1	99.53	Beta-lactam
GCF_020859525.1	tet(35)	98.65	Tetracycline
GCF_021397475.1	tet(35)	99.01	Tetracycline
GCF_021397475.1	blaVHH-1	98.59	Beta-lactam
GCF_021397475.1	tet(34)	83.44	Tetracycline
GCF_022453845.1	tet(35)	83.51	Tetracycline
GCF_022453845.1	tet(34)	83.44	Tetracycline
GCF_022453845.1	blaVHW-1	98.28	Beta-lactam
GCF_024442155.1	tet(34)	83.44	Tetracycline
GCF_024442155.1	tet(35)	83.46	Tetracycline
GCF_024442155.1	blaVHW-1	97.25	Beta-lactam
GCF_024442175.1	tet(35)	83.46	Tetracycline
GCF_024442175.1	tet(34)	83.66	Tetracycline
GCF_024442175.1	blaVHH-1	98.12	Beta-lactam
GCF_024442195.1	tet(35)	83.46	Tetracycline
GCF_024442195.1	tet(34)	83.44	Tetracycline
GCF_024442195.1	blaVHW-1	97.14	Beta-lactam
GCF_024442215.1	tet(34)	83.66	Tetracycline
GCF_024442215.1	tet(35)	83.4	Tetracycline
GCF_024442215.1	blaVHH-1	98.47	Beta-lactam
GCF_024442235.1	tet(34)	83.66	Tetracycline
GCF_024442235.1	tet(35)	83.33	Tetracycline
GCF_024442235.1	blaVHW-1	96.91	Beta-lactam
GCF_024746015.1	blaVHH-1	98.36	Beta-lactam
GCF_024746015.1	tet(35)	98.83	Tetracycline
GCF_024746015.1	tet(34)	83.44	Tetracycline
GCF_028743655.1	tet(35)	98.74	Tetracycline
GCF_028743655.1	tet(34)	83.44	Tetracycline
GCF_028743655.1	blaVHW-1	98.05	Beta-lactam
GCF_036533435.1	blaVHH-1	99.06	Beta-lactam
GCF_036533435.1	tet(34)	83.44	Tetracycline
GCF_036533435.1	tet(35)	99.01	Tetracycline
GCF_036533495.1	tet(34)	83.44	Tetracycline
GCF_036533495.1	blaVHH-1	99.06	Beta-lactam
GCF_036533495.1	tet(35)	99.01	Tetracycline
GCF_036533875.1	tet(35)	99.01	Tetracycline
GCF_036533875.1	blaVHH-1	99.06	Beta-lactam
GCF_036533875.1	tet(34)	83.44	Tetracycline
GCF_036533895.1	blaVHH-1	99.06	Beta-lactam
GCF_036533895.1	tet(34)	83.44	Tetracycline
GCF_036533895.1	tet(35)	99.01	Tetracycline
GCF_036533975.1	blaVHH-1	99.06	Beta-lactam
GCF_036533975.1	tet(34)	83.44	Tetracycline
GCF_036533975.1	tet(35)	99.01	Tetracycline
GCF_043420345.1	tet(35)	98.56	Tetracycline
GCF_043420345.1	blaVHH-1	99.06	Beta-lactam
GCF_043420345.1	tet(34)	83.44	Tetracycline
GCF_043642025.1	tet(35)	98.56	Tetracycline
GCF_043642025.1	blaVHH-1	99.06	Beta-lactam
GCF_043642025.1	tet(34)	83.44	Tetracycline
GCF_044496695.1	tet(35)	99.28	Tetracycline
GCF_044496695.1	tet(34)	83.44	Tetracycline
GCF_044496695.1	blaVHH-1	98.94	Beta-lactam
GCF_045004265.1	tet(34)	83.44	Tetracycline
GCF_045004265.1	tet(35)	99.28	Tetracycline
GCF_045004265.1	fosA-491618165	94.49	Fosfomycin
GCF_045004265.1	blaVHH-1	98.71	Beta-lactam
GCF_045004285.1	fosA-491618165	94.49	Fosfomycin
GCF_045004285.1	tet(34)	83.44	Tetracycline
GCF_045004285.1	tet(35)	99.28	Tetracycline
GCF_045004285.1	blaVHH-1	98.71	Beta-lactam
GCF_045004295.1	tet(35)	99.01	Tetracycline
GCF_045004295.1	tet(34)	83.44	Tetracycline
GCF_045004295.1	blaVHH-1	98	Beta-lactam
GCF_045004305.1	tet(34)	83.44	Tetracycline
GCF_045004305.1	tet(35)	99.19	Tetracycline
GCF_045004305.1	blaVHH-1	99.06	Beta-lactam
GCF_045004315.1	tet(34)	83.44	Tetracycline
GCF_045004315.1	tet(35)	98.56	Tetracycline
GCF_045004315.1	blaVHW-1	97.71	Beta-lactam
GCF_046056745.1	blaVHW-1	98.05	Beta-lactam
GCF_046056745.1	tet(35)	83.52	Tetracycline
GCF_046056745.1	tet(34)	83.23	Tetracycline
GCF_046056945.1	tet(35)	99.1	Tetracycline
GCF_046056945.1	tet(34)	83.23	Tetracycline
GCF_046056945.1	blaVHW-1	98.17	Beta-lactam
GCF_046056945.1	fosA-491618165	95.99	Fosfomycin
GCF_948151475.1	tet(35)	83.64	Tetracycline
GCF_948151475.1	tet(34)	83.66	Tetracycline
GCF_948151475.1	blaVHW-1	97.36	Beta-lactam
GCF_963861305.1	tet(34)	83.66	Tetracycline
GCF_963861305.1	blaVHH-1	98	Beta-lactam
GCF_963861305.1	tet(35)	83.57	Tetracycline
GCF_963864815.1	tet(34)	83.66	Tetracycline
GCF_963864815.1	tet(35)	83.57	Tetracycline
GCF_963864815.1	blaVHH-1	98	Beta-lactam
GCF_963872955.1	tet(34)	83.66	Tetracycline
GCF_963872955.1	tet(35)	83.57	Tetracycline
GCF_963872955.1	blaVHH-1	98	Beta-lactam
V. campbellii HJ-2023n	tetA(D)	99.92	Tetracycline
V. campbellii HJ-2023n	floR	100	Chloramphenicol;Florfenicol
V. campbellii HJ-2023n	aph(6)-Id	100	Streptomycin
V. campbellii HJ-2023n	aph(3'')-Ib	100	Streptomycin
V. campbellii HJ-2023n	sul2	100	Sulfonamide
V. campbellii HJ-2023n	qnrS2	100	Quinolone
V. campbellii HJ-2023n	tet(35)	83.51	Tetracycline
V. campbellii HJ-2023n	tet(34)	83.66	Tetracycline
V. campbellii HJ-2023n	blaVHW-1	97.36	Beta-lactam
V. campbellii HJ-2023	tet(34)	83.44	Tetracycline
V. campbellii HJ-2023	tet(35)	98.65	Tetracycline
V. campbellii HJ-2023	blaVHH-1	99.06	Beta-lactam

[truncated: 3 more sheets: Table S11, Table S12, Table 13]
